# Supplementary material for: Metabolite changes in conifer buds and needles during forced bud break in Norway spruce (Picea abies) and European silver fir (Abies alba)
Source: Front Plant Sci. 2014 Dec 11;5:706. doi: 10.3389/fpls.2014.00706 (PMC4263092; doi:10.3389/fpls.2014.00706)
Supplement: Supplementary file 4 [file DataSheet1.XLSX]

## Sheet: Bud opening score
SPECIES	Abies alba		Picea abies
Timepoint	average	stdev	average	stdev
week 1	0	0	0.25	0.361581
week 2	0	0	0.194444	0.388889
week 3	0.452381	0.359516	1.15476	0.217784
week 4	0.652778	0.578018	1.52778	0.328671
week 5	0.9	0.861523	1.83333	0.443889
week 6	1	0.930452	1.97917	0.74652
week 7	1.38889	1.25216	2.75	1.14531
week 8	2.04167	1.8327	3.20833	1.1577
week 9	3.58333	1.96968	2.66667	2.43432

## Sheet: Metabolite table
												Species	Abies	Abies	Abies	Abies	Abies	Abies	Abies	Abies	Abies	Abies	Abies	Abies	Abies	Abies	Abies	Abies	Abies	Abies	Picea	Picea	Picea	Picea	Picea	Picea	Picea	Picea	Picea	Picea	Picea	Picea	Picea	Picea	Picea	Picea	Picea	Picea	Abies
												Species full name	Abies alba	Abies alba	Abies alba	Abies alba	Abies alba	Abies alba	Abies alba	Abies alba	Abies alba	Abies alba	Abies alba	Abies alba	Abies alba	Abies alba	Abies alba	Abies alba	Abies alba	Abies alba	Picea abies	Picea abies	Picea abies	Picea abies	Picea abies	Picea abies	Picea abies	Picea abies	Picea abies	Picea abies	Picea abies	Picea abies	Picea abies	Picea abies	Picea abies	Picea abies	Picea abies	Picea abies	Abies alba
												TP week	week 1	week 2	week 3	week 4	week 5	week 6	week 7	week 8	week 9	week 1	week 2	week 3	week 4	week 5	week 6	week 7	week 8	week 9	week 1	week 2	week 3	week 4	week 5	week 6	week 7	week 8	week 9	week 1	week 2	week 3	week 4	week 5	week 6	week 7	week 8	week 9	all samples
												Tissue	bud	bud	bud	bud	bud	bud	bud	bud	bud	needle	needle	needle	needle	needle	needle	needle	needle	needle	bud	bud	bud	bud	bud	bud	bud	bud	bud	needle	needle	needle	needle	needle	needle	needle	needle	needle	bud
												Bud_opening_score (Ø)	0	0	0	0.452381	0.652778	0.9	1	2.13043	3.58333	0	0	0	0.452381	0.652778	0.9	1	2.13043	3.58333	0	0.124481	0.194444	1.15476	1.52778	1.83333	1.97917	2.75	3.20833	0	0.124481	0.194444	1.15476	1.52778	1.83333	1.97917	2.75	3	mean
#	Metabolite Class	Metabolite name	Peak ID no	Scan no	RT	RI exp	RI calc	Class	TMS	MeOX	MS ion	Mass_Scan/ Sample ID	Aa_b_1	Aa_b_2	Aa_b_3	Aa_b_4	Aa_b_5	Aa_b_6	Aa_b_7	Aa_b_8	Aa_b_9	Aa_n_1	Aa_n_2	Aa_n_3	Aa_n_4	Aa_n_5	Aa_n_6	Aa_n_7	Aa_n_8	Aa_n_9	Pa_b_1	Pa_b_2	Pa_b_3	Pa_b_4	Pa_b_5	Pa_b_6	Pa_b_7	Pa_b_8	Pa_b_9	Pa_n_1	Pa_n_2	Pa_n_3	Pa_n_4	Pa_n_5	Pa_n_6	Pa_n_7	Pa_n_8	Pa_n_9	Aa_b
1	ACIDS	pyruvic acid	38385	443	7.38382	1037.8	1003.74	ac	1	1	174	174_ 443	0.608569	-0.118196	0.624237	-0.0244353	0.332611	0.0240284	0.404443	0.170895	0.113823	-0.215187	0.267612	-0.6516	-0.985319	-0.560454	0.258865	-0.201472	-0.383885	0.204169	0.198423	0.510288	-0.247843	0.0746407	0.217937	-0.499553	0.548486	0.451921	0.720966	-0.46736	0.11136	-0.227663	-0.252538	-0.925815	-0.164869	-0.399623	-0.413302	-0.539306	18.0627
2		3-hydroxybutanoic acid	1365	692	11.5325	1149.2	1135.13	ac	1		73	73_ 692	-0.537643	0.316495	0.500823	-0.0986389	0.275047	0.689342	0.0614411	-0.00267605	0.490303	0.0026711	-0.178005	0.155293	-4.95238	0.0308157	0.322565	-0.203148	0.0923968	0.0634857	-0.0696789	0.425492	0.472891	-0.0481022	0.40482	-0.251046	0.230578	0.513173	0.245573	-0.0253705	-0.314632	-0.300828	-0.443946	-0.746948	-0.491725	-0.506157	-0.139049	-0.267768	4.74144
3		succinic acid	28686	982	16.366	1310.17	1299.66	ac	2		147	147_ 982	0.606673	1.82363	0.0718015	1.57973	1.22008	1.02124	-0.101492	1.10858	1.5192	1.27217	-0.319584	-1.90761	-3.10549	-1.69963	-1.54133	-1.07646	-0.673869	-0.500292	1.21749	0.162337	-0.0192905	0.686332	0.00279336	0.284411	0.736165	1.13996	0.796599	1.13076	-0.00279878	-0.157218	-1.77041	-2.04231	-0.49679	-0.940127	-0.435574	-0.525091	15.344
4		glyceric acid	1401	1042	17.3665	1321.67	1335.27	ac	3		73	73_1042	-0.410308	0.302785	0.825949	1.66211	1.20892	0.582594	-0.32003	0.0276131	1.2644	-0.48748	0.294912	-0.616607	-0.586607	-0.807388	-0.444876	-1.4319	-0.788075	-1.09191	0.208198	-1.46215	-0.582913	-0.059463	1.06275	0.459691	2.09098	1.66819	0.867811	-0.0281519	0.20515	0.0593261	-0.641342	-0.880598	0.582841	-1.12159	0.306341	-0.754922	18.5643
5		fumaric acid	61775	1050	17.4983	1346.23	1339.99	ac	2		245	245_1050	0.50416	1.78082	0.763644	2.28164	1.35927	0.69518	-0.992391	1.42675	2.07311	-0.533077	-1.89649	-2.47281	-3.78022	-2.54798	-1.7871	-2.98512	-0.780283	-1.21973	1.48031	1.10651	0.933703	0.388378	0.738838	1.14004	1.33954	1.95684	1.55022	-1.642	-1.81651	-1.73375	-1.75529	-1.83352	-4.64207	-0.976015	0.557711	-0.815961	6.35873
6		threonic acid-1,4-lactone	28693	1078	17.9661	1373.43	1356.85	ac	2		147	147_1078	-3.85981	0.206504	-3.99268	1.01982	0.826478	0.290059	-3.81485	-0.182434	-3.45005	-3.36495	-3.57288	0.32665	-0.218101	0.0918959	-0.343547	-0.447335	0.657617	0.0567217	-0.0590434	-4.67913	-4.44334	-4.29657	-0.227843	-3.47886	-0.144579	-4.01122	0.257334	1.20598	1.32408	1.34323	0.596751	0.198367	0.30573	0.398755	0.539189	0.617728	1.38846
7		malic acid	1423	1296	21.6004	1477.3	1491.75	ac	3		73	73_1296	-0.353515	0.00610141	-0.0169672	0.840456	0.45171	0.645148	-0.539357	0.916359	0.102061	0.371399	-1.83024	-1.83779	-1.85903	-1.54682	-1.47325	-1.08004	-0.65937	-0.674338	-0.00612733	-1.04369	-0.057988	0.344638	0.747298	0.919695	1.13614	0.995927	1.0826	0.58056	-0.498902	-0.483641	-0.281522	-0.663918	0.0981655	0.563341	0.754204	0.914718	427.093
8		erythronic acid	75499	1404	23.3992	1528.29	1561.1	ac	4		292	292_1404	-1.05148	-3.94662	-1.45492	-0.0187573	-0.37935	-3.71212	-4.15165	-0.293031	-3.62753	0.0185166	1.81396	1.31559	0.575046	0.711769	0.559408	0.686304	1.27423	0.466003	-3.48557	-0.860997	-1.03163	-0.615979	-0.487325	-3.63562	-3.97451	-0.151401	0.0558295	1.11378	1.243	1.00722	1.02795	-0.0233414	0.483596	0.686142	0.406199	0.609588	0.702922
9		threonic acid	1442	1427	23.7827	1546.43	1576.11	ac	4		73	73_1427	-1.43864	-0.804254	0.00905131	1.17919	0.581453	0.552183	-0.140803	0.0695378	0.156551	-0.487324	0.204017	-0.356878	0.00239876	-0.450195	-0.32402	-0.213523	-0.0517901	-0.0867822	-1.07956	-1.64868	-0.231649	0.495398	0.622793	1.04079	0.807977	0.550551	0.861222	-0.263873	0.470543	0.335293	0.643658	-0.577782	0.915311	-0.00660902	-0.483303	-0.00240276	37.025
10		tartaric acid	1450	1489	24.8153	1610	1616.9	ac	4		73	73_1489	-0.716969	-0.589153	-0.191312	0.171839	0.0742308	-0.068852	-0.233515	0.83766	0.552382	-0.270786	0.464362	0.0127155	-0.29082	-0.293037	-0.0128285	-2.09096	-1.54978	-1.93085	0.136857	0.231992	0.638632	0.940838	0.558429	1.38704	1.39624	1.37649	1.72713	-0.937613	-4.33241	-4.47763	0.88802	-0.385284	0.437819	-3.11055	-5.17467	0.0913533	42.599
11		ribonic acid	52961	1713	28.5484	1750.53	1769.07	ac	5		217	217_1713	0.0876822	-0.557638	0.00792099	-0.00796472	-0.101266	-0.0454375	-0.0947335	-0.26365	0.378693	-1.97821	0.0722865	0.671361	0.265569	0.843772	0.889953	0.733493	-0.0263408	0.858719	-0.187099	-0.74578	-0.106194	-0.216937	0.274406	-0.268805	0.274969	-0.081319	0.76544	0.269614	-0.162764	-0.0222626	0.608938	-1.23735	0.574559	0.318787	-0.112684	0.78272	16.1499
12		lyxonic acid	1492	1748	29.1316	1761.53	1793.5	ac	5		73	73_1748	-0.349225	2.90822	-0.229669	0.58379	1.00603	0.417606	0.165103	0.230953	-7.38044	-0.0360093	0.838537	-0.338157	-0.0642929	-0.52704	-0.517849	0.38771	2.16781	0.221799	-0.751945	-1.50016	-0.853026	-0.787014	-0.0296615	3.90765	0.225104	0.365792	0.27455	0.600258	-0.221566	-0.236033	-0.110941	3.03387	-0.236374	-0.00229628	0.00229263	0.446115	42.2152
13		shikimic acid	133497	1761	29.3494	1792.47	1802.67	ac	4		549	549_1761	-1.93422	1.13781	-3.31416	-3.32258	-4.3347	-3.7868	-3.39246	-4.38841	0.852944	-2.34322	-0.540402	-0.361294	0.281151	0.574597	0.23394	0.339177	1.79647	1.56769	-0.279357	-4.16476	-4.57502	-3.81827	-5.15929	0.844287	-3.57904	-4.47281	-3.61529	1.91364	1.88962	1.27492	1.77701	1.88179	1.9608	2.03697	2.09373	1.56659	55.6341
14		citric acid	70106	1771	29.516	1804.57	1809.71	ac	4		273	273_1771	-0.267995	-0.120672	0.0565108	-0.103232	0.469499	0.470583	0.00710983	0.245095	0.099252	0.112149	0.485867	-0.0181935	-0.129266	0.278446	0.071547	0.159786	-0.0273179	-0.120401	-0.0257377	-0.90637	-0.626525	-0.230691	0.323981	0.995775	0.0139696	0.676372	0.410334	-0.433396	-0.418706	0.0677748	-0.00714505	-0.387437	-0.734353	-0.294386	-0.377587	0.044357	163.384
15		dehydroascorbic acid dimer	82934	1791	29.8493	1838.43	1823.82	ac			316	316_1791	-1.57129	-1.1425	-1.98995	-0.873947	-0.670904	-1.70444	-1.45098	-2.96187	-3.04726	1.13876	2.26171	2.25163	1.57467	2.18217	1.0844	2.00748	0.905202	1.04527	-0.801254	-2.06631	-1.84735	-1.16761	-1.84665	-2.09075	-2.6942	-1.68786	-2.1157	2.59136	1.80399	1.55205	2.75333	1.91663	1.116	2.0539	1.60446	0.456161	4.61655
16		quinic acid	91337	1851	30.8498	1842.69	1866.54	ac	5		346	346_1851	-0.434527	-0.211069	0.315923	0.588446	0.295867	0.368777	0.501432	0.54561	0.426585	-0.188469	-0.464605	0.0138209	-0.314263	0.190029	-0.13825	-0.259532	-0.208889	-0.0222222	-0.51512	-0.789171	-0.246837	0.391633	-0.0139545	0.589096	0.680613	0.162004	0.707364	-0.17919	0.0659016	0.108352	0.375645	-0.0301226	-0.0319806	-0.487621	-0.0699851	0.0704023	2651.84
17		glucuronic acid	33645	1942	32.3667	1938.16	1932.31	ac	5	1	160	160_1942	-0.141363	-2.19554	-0.486662	1.09701	1.19186	0.753744	-0.712782	0.732905	1.01091	-1.75577	-0.898801	-0.0344203	-1.27338	0.835196	0.98006	1.0396	-2.10736	-1.95266	0.268149	0.95434	0.791273	1.41673	1.07753	-2.05203	0.670217	0.964577	-2.42222	-2.25838	-2.18501	-0.441557	-0.119454	-0.419584	0.550808	0.0181732	-0.0184051	0.648286	0.824473
18		galacturonic acid	87826	1966	32.7658	1948.87	1949.82	ac	5	1	333	333_1966	-3.43284	-3.1084	1.83745	3.16937	3.76255	2.93186	3.50008	4.56374	3.38326	-1.79555	-1.58365	-1.92476	-1.37222	-0.432755	2.35341	-1.21924	-0.998922	3.0417	-3.13968	2.15809	2.30749	0.110112	6.34437	4.19847	6.14074	5.92566	5.7675	-2.77134	-0.185504	-0.119216	-3.16894	-3.23591	1.46132	-3.04849	-3.16021	-2.60669	8.53786
19		galactonic acid	87827	1977	32.9489	1984.67	1957.88	ac	6		333	333_1977	0.73278	-4.44267	0.0128301	0.937639	-0.522333	-4.279	-4.55383	3.37116	1.51812	-0.352397	-1.24832	0.707848	0.396011	1.74161	1.94851	1.7837	-0.0129452	-2.14946	0.914878	-5.12053	1.04317	1.02038	3.299	2.17644	2.65813	3.09668	2.96425	-2.05732	-4.50297	-4.45568	-4.30544	-4.81683	-0.461798	-4.33673	-4.54361	-4.33088	5.10298
20		sugar acid_1	87833	2020	33.6657		1989.6	ac			333	333_2020	-3.60593	-3.56599	-3.53202	0.903232	-3.21634	-3.66872	-3.73596	0.882657	0.408813	-0.449073	1.06291	-0.15301	-0.0155721	0.256349	-0.339485	0.0154058	-0.0846401	-0.494917	-3.28882	-4.38613	-4.07604	0.361282	0.026948	0.424059	-0.0607012	0.340271	0.803315	1.52032	1.20049	1.20847	0.490731	-3.99962	-3.89771	0.83941	0.110851	0.337159	0.87442
21		sugar acid_2	1533	2031	33.8488		1997.75	ac			73	73_2031	-0.202974	-7.53694	-3.25215	-0.0758603	0.172617	-0.486907	0.778796	1.07901	2.68994	-1.13198	-0.341097	-0.282734	1.02272	0.274533	0.0720699	0.236463	-0.293237	0.733392	0.680454	-1.80244	-1.31877	-1.1345	-0.647052	0.160389	1.54686	0.951208	1.07535	-0.284432	-0.426266	-0.536369	-0.594207	-2.79684	0.458495	0.198654	2.0653	0.18896	38.6775
22		sugar acid_3	87836	2039	33.9824		2003.71	ac			333	333_2039	-4.40456	-4.083	-4.2577	0.0206099	0.608744	0.0771897	0.660017	1.74711	1.28161	-2.46724	-0.739349	-1.50804	-1.48587	0.0121753	-0.0122789	0.24065	-0.055924	0.413843	-0.354272	-4.84547	-0.626248	-0.269664	1.02006	1.4718	1.83496	1.54065	1.74075	-1.28851	-0.0503547	-0.232853	0.575688	-4.49071	0.869067	0.98805	0.686194	-0.133087	2.54467
23	ALCOHOLS	glycerol	28683	956	15.933	1262.29	1284.42	alc	3		147	147_ 956	2.40013	1.2443	0.914887	1.38756	0.470133	0.397623	-0.11619	0.0962585	1.13784	1.20777	0.949477	0.568424	0.0289644	0.139855	-0.0295578	-0.554769	-0.115717	-0.0643218	0.68562	0.3745	-0.0389253	0.354674	0.459231	-0.571443	0.231236	-0.366654	-0.455848	-0.980895	-1.42025	-1.53419	-1.2787	-2.004	-0.483453	-1.82155	-0.666855	-1.57347	55.2369
24		threitol	1433	1362	22.6998	1485.13	1533.94	alc	4		73	73_1362	2.25333	0.446714	1.11609	1.14893	0.985736	0.400646	0.618784	0.928439	2.8211	-3.29678	-2.62819	-2.75925	-2.2138	-2.47134	-1.66536	-2.42939	-1.93473	-2.16915	1.67443	0.150239	0.967859	0.645443	0.934532	1.64512	0.234158	0.308638	-0.0337414	-2.16086	-2.1999	-2.40907	-2.23975	-8.27954	0.0329703	-2.54722	-3.23965	-2.9342	79.2616
25		erythritol	1439	1386	23.0989	1493.2	1549.41	alc	4		73	73_1386	-1.27688	-0.824341	-1.37572	-0.349586	0.161044	0.0715482	-0.518858	0.236964	-0.677253	-1.01977	0.0131731	0.205774	-0.084407	0.426824	0.121518	-0.0132945	0.626455	0.90251	-0.794094	-3.36657	-2.85598	-1.87873	-1.21028	-7.0309	-0.661477	-0.475458	-1.14397	2.25351	2.29054	2.44625	2.08766	2.37943	1.88105	1.60722	2.32658	1.80916	15.2356
26		pentitol_1 (A170001)	1475	1647	27.449	1687.63	1723.49	alc	5		73	73_1647	0.331943	3.06195	0.11185	1.61641	2.20455	1.8776	0.883601	1.36533	-6.41341	-0.909545	0.999026	-0.964031	-6.54528	1.53469	-0.0437467	1.16723	0.0424591	-0.789246	-0.869564	-2.10213	-1.6538	-1.05984	-0.276918	3.05117	0.191565	0.0996349	1.70861	-1.56784	-1.55411	-1.91923	-2.02644	1.85318	-1.28683	0.0639411	-1.88497	-1.8674	36.3349
27		arabitol	1481	1677	27.9488	1707.8	1744.13	alc	5		73	73_1677	-0.772832	1.27614	-0.226134	0.132046	0.868843	0.614938	0.343687	0.669652	3.47412	-3.28847	-1.32527	-2.31757	-0.203979	-0.547686	-1.63441	-1.4828	-0.984223	-1.74248	1.43042	1.81691	2.40264	1.39234	2.667	3.15414	2.58939	2.59509	2.21433	-1.53526	-2.20171	-2.17872	-1.60838	1.11107	-0.145361	-0.66791	0.833475	-0.145773	111.688
28		pentitol_2	1491	1740	29.0007		1788	alc	5		73	73_1740	-1.31802	-5.69673	-5.82976	-0.857724	-0.649932	-5.65331	-0.802654	-5.55921	-5.44928	0.869382	2.42654	0.0964001	0.751177	-5.85673	0.170752	-0.223945	3.67416	0.00862753	0.200709	-0.724282	-6.25934	-0.609459	-0.184184	5.55586	0.18772	0.59648	0.0568154	1.15056	0.744561	0.659643	0.738931	-6.12535	-0.00867943	-0.38254	0.545681	0.100092	1.67571
29		pentitol_3	1494	1768	29.4657		1807.58	alc	5		73	73_1768	0.666583	1.1707	1.42497	1.27391	1.02765	1.32617	0.778634	1.19139	1.35851	0.270437	-0.24423	-1.09358	-0.485481	-0.476026	-0.659496	-0.813439	-0.446937	-0.594596	0.591614	-0.497228	-0.0756742	0.509666	0.860494	0.715105	0.878166	0.773693	0.299857	-0.991848	-0.198581	-0.0758099	-0.398429	-1.27881	0.0719018	-0.231963	-0.193354	-0.50389	853.982
30		pinitol	112044	1824	30.3994	1816.4	1847.24	alc	5		449	449_1824	-0.75218	-0.359852	-0.0430553	0.526831	0.448098	0.785426	0.616824	0.541213	0.473188	-0.635499	-0.355098	-0.14096	0.168199	0.30978	0.156005	-0.00621047	-0.80605	0.238233	-0.109128	-1.38064	-0.631722	-0.231902	0.361829	0.38405	0.344422	0.366394	0.362218	-0.10298	-0.0363483	-0.0251305	0.00618385	-0.399435	0.171427	-0.0872327	-0.278963	0.096341	1818.52
31		allo-inositol	108855	1911	31.8476	1881.27	1909.67	alc	6		432	432_1911	-0.245494	0.495274	-0.514242	1.44926	1.10632	0.933113	1.41873	0.88829	0.391116	-5.12277	0.124642	0.148713	-0.00337856	-0.341037	-0.0268418	-0.189772	-0.0123379	-0.173296	0.0237338	-1.22242	-0.253738	0.0550027	0.351172	0.00337067	-0.0134638	0.137409	0.55831	-0.0344066	-0.1585	-0.277922	-0.522151	-0.457489	0.490559	0.363717	-0.0415033	0.335005	10.0457
32		inositol_1	1523	1962	32.6999		1946.92	alc	5		73	73_1962	0.270853	2.94351	-0.612743	0.658014	0.773028	0.559588	0.10403	0.965441	4.02853	0.850269	1.98387	-0.905094	-0.455506	-0.491908	-0.135342	-0.338132	3.34413	-0.642425	0.968934	-0.112118	-0.500244	-1.0202	2.33486	3.39955	1.93976	1.8701	1.71585	-0.91009	-1.39467	-1.00894	-0.482248	2.48735	-0.156535	-0.549267	-0.714507	-0.667396	103.141
33		chiro-inositol	52997	1969	32.8162	1944	1952.03	alc	6		217	217_1969	0.425321	-4.38792	0.719419	1.16282	1.21575	1.31804	1.59197	1.29068	-0.00889107	-3.74627	-4.07216	-4.24196	-4.50508	-0.0635269	-0.312307	-4.23655	-4.26993	-4.30046	1.13263	0.216827	0.78601	-0.79072	-0.129008	-4.20289	0.00883661	-0.432284	-0.981531	0.79266	0.460328	0.925758	-0.196744	-4.83646	1.71686	0.29349	1.04883	1.51007	4.68876
34		inositol_2	1525	1982	33.0331		1961.59	alc	5		73	73_1982	0.506776	1.32753	1.36879	1.94808	1.13296	0.64343	0.417841	0.519504	1.97219	0.222734	-0.0468592	-1.12503	-0.662885	-0.989497	-0.760528	-0.58349	0.86074	-0.688145	0.328929	0.045385	0.0963086	0.929809	0.314641	1.56401	-0.640935	-0.650857	-0.351643	-2.06478	-1.08076	-1.50775	-1.01943	0.200199	-1.20921	-1.27711	-1.49623	-1.18813	463.251
35		scyllo-inositol	1540	2079	34.6488		2033.55	alc	6		73	73_2079	-1.89989	3.13371	-6.18212	-0.147189	0.489187	0.434616	-0.79407	1.62365	4.01631	1.9685	1.8651	0.720569	0.910706	0.371218	-0.396002	0.831796	2.2529	1.52366	-1.32681	-1.95735	-2.44455	-2.0057	-0.374473	4.45305	-0.811094	-0.200099	-0.568268	0.797468	-0.155539	0.00998459	0.512592	1.57592	-0.0100542	-0.601109	-0.461185	-0.529683	30.5334
36		myo-inositol	1548	2134	35.5652	2083.87	2074.98	alc	6		73	73_2134	0.313154	1.28848	1.63459	1.72407	1.2069	0.248022	0.338683	0.451022	0.831641	0.551798	0.552814	0.167747	0.159035	0.386681	-0.123231	-0.432085	-0.0482624	-0.413951	-0.0910777	-0.505439	-0.139422	0.426506	-0.342311	0.0467	-0.829569	-0.766778	-0.107782	-0.245938	0.143783	0.359883	-0.312834	-0.818679	-0.680916	-0.657116	-0.387705	-0.443701	633.201
37		inositol_3	1593	2444	40.7327		2316.89	alc	6		73	73_2444	0.155731	1.27783	0.424813	1.45308	1.59595	1.35235	0.773327	1.27296	1.12144	-1.82335	-0.538059	-0.689864	-0.471316	-0.0569391	-0.475971	-0.622664	0.0149593	-0.446642	0.445177	-0.195955	0.155552	0.500239	0.702031	0.457158	0.482407	0.915532	0.229774	-0.969956	-0.696774	-0.841983	-0.509698	-0.015116	-0.818844	-0.484618	-1.10914	-0.481567	76.425
38	AMINES	amine_1	22613	349	5.8166		956.474	am	1		130	130_ 349	0.719124	0.219729	1.04118	0.289495	0.257484	0.886231	0.978175	0.037636	0.420967	-3.7175	-1.39814	-1.10561	-1.37548	-0.149696	0.44125	-0.155264	-0.495814	-0.0386442	0.0461636	1.07208	0.181859	0.683521	0.559687	-0.221897	0.538095	0.851533	1.00972	-0.686667	-0.434316	-0.525351	-1.03569	-0.981113	-0.382168	-0.725522	-0.390844	-1.15611	106.066
39		amine_2	38410	613	10.2161		1092.46	am			174	174_ 613	0.217974	0.15142	0.7358	-0.134132	0.283939	0.240718	0.452937	-0.0442393	0.55398	0.0216345	0.199421	-0.398325	-0.752896	-0.240776	0.487735	-0.743409	0.106975	0.134895	0.13107	0.654441	-0.295615	0.209599	0.137882	-0.386083	0.436629	-0.0219638	0.738826	-0.140057	-0.126565	-0.15971	-0.33099	-0.495997	-0.0405567	-0.147567	-0.191562	-0.66772	16.919
40		amine_3	38428	713	11.8831		1146.65	am			174	174_ 713	0.425178	0.0665289	0.579986	0.141566	0.299942	0.26569	0.348488	-0.0803416	0.289669	-0.301482	0.0349199	-0.609273	-1.21335	-0.599505	0.00942816	-0.444914	-0.281621	0.231945	0.132687	0.674822	0.13488	0.0412661	0.470676	-0.364155	0.169125	-0.00949018	1.02606	-0.41165	-0.283025	-0.421268	-0.0494235	-0.440269	-0.0699579	-0.525595	-0.284935	-0.438926	3.60242
41		amine_4	38436	760	12.6667		1172.63	am			174	174_ 760	0.29277	-0.0397161	0.582227	0.171077	0.0746402	0.516324	0.198118	-0.0172133	0.0104985	-1.21238	-0.0851739	-0.723022	-0.635327	-0.566713	0.413358	-0.505462	-0.35344	0.326296	-0.0786614	0.800726	-0.281526	0.0139214	0.292642	-0.270925	0.502905	0.331584	0.903115	-0.152866	0.0481044	-0.14298	-0.235939	-0.0105755	0.1759	-0.514497	0.093179	-0.148554	2.50087
42		ethanolamine	38452	861	14.3484	1262.07	1229.49	am	3		174	174_ 861	0.483596	0.306273	0.332464	-0.0269609	0.020726	0.383118	0.180266	0.52309	0.169336	-1.12715	-0.25901	-0.127857	-0.651063	-0.0984581	0.517011	-0.176379	-0.045633	-0.178626	0.305799	0.864866	-0.0171959	0.270466	0.586678	-0.0892443	0.481391	0.428586	0.894164	-0.364926	0.0528517	-0.296916	-0.126117	-0.674498	0.0169933	-0.302135	-0.653299	-0.70206	71.169
43		putrescine	1479	1669	27.8152	1737.17	1738.6	am	4		73	73_1669	-0.825184	2.83862	-0.418609	1.18518	1.17366	0.761733	0.62362	-0.563289	-6.51532	-1.0453	0.501758	-0.869844	-1.00821	0.679161	0.146797	0.725948	-0.0605002	-0.144264	-0.0159453	-1.10213	-0.162239	-0.18724	0.691277	1.4869	0.832549	1.04666	0.897898	-6.75336	-6.90697	-6.98484	-0.411818	-7.31771	0.0226531	0.309974	0.015771	0.0232173	26.8189
44	AMINO ACIDS	alanine	17794	601	10.0147	1090.7	1086.01	aa	2		116	116_ 601	1.52052	0.782036	0.70616	1.80888	0.888188	0.424296	-0.335797	0.316389	0.997915	-6.6079	-5.00403	-1.89725	-1.52855	-2.07576	-2.37183	-3.25816	-4.06198	-3.97515	0.401011	1.00421	0.0552097	0.734748	1.07773	-0.037935	0.997007	1.66395	2.1133	-2.55452	0.036963	0.0398548	-0.666488	-1.46171	-0.129545	-2.5822	-1.89387	-2.82024	31.2626
45		valine	27321	828	13.8	1208.77	1210.78	aa	3		144	144_ 828	0.0312122	1.27578	1.76131	3.22899	1.68023	0.401067	0.00789363	0.675443	0.424094	-5.60815	-5.85878	-2.25065	-1.70988	-2.40215	-2.87113	-3.15611	-3.60589	-3.69143	0.485056	1.20898	1.92939	2.46028	1.47724	1.11455	1.23413	1.51604	1.97935	-5.91728	-0.716145	-0.576493	-0.00793705	-1.29071	-0.374672	-2.67951	-1.9844	-2.6168	20.8782
46		proline	26436	960	15.9998	1298	1286.77	aa	2		142	142_ 960	3.77917	2.85296	2.53017	3.91671	0.899992	-0.628157	-0.594659	0.058298	0.701627	-2.17865	-3.74383	-4.24517	-3.66987	-3.04912	-4.44064	-3.93336	-7.38579	-7.39581	4.36795	2.88822	3.24946	3.44901	0.542045	-0.0607533	1.27793	1.27432	1.62149	-7.69136	-2.2166	-1.71864	0.256124	-3.81707	1.53877	-2.52784	0.36651	-2.52384	125.432
47		isoleucine	32658	972	16.2003	1288.6	1293.82	aa	2		158	158_ 972	0.834825	2.14055	1.7054	3.31756	1.252	0.188721	-0.298824	0.174789	0.229341	-3.71384	-3.81904	-4.07639	-2.56846	-4.23384	-3.95279	-3.98002	-4.17885	-4.14992	1.18927	2.06327	2.96058	3.44547	2.2715	2.06635	2.25292	2.20184	1.90235	-4.0489	-0.780128	-0.198924	0.650707	-4.55721	-0.809571	-4.08701	-2.03078	-2.48889	6.56057
48		glycine	1393	990	16.4987	1304.47	1304.36	aa	3		73	73_ 990	0.379729	0.506544	1.17703	1.51847	0.864891	0.0612772	0.613039	0.0376801	0.476643	0.395135	-0.774715	-5.59225	-5.58377	-5.25474	-0.523983	-0.579189	-0.233344	-0.551653	0.857078	0.851471	-0.186046	0.290296	0.259845	-0.828588	0.424807	0.875978	0.572928	-0.0386906	-0.58161	-0.240681	-0.616784	-5.83712	0.23107	-1.63357	-0.307458	-0.416327	8.8335
49		serine	1405	1095	18.2481	1353.33	1367.07	aa	3		73	73_1095	0.8366	2.08141	1.58672	2.71266	2.09587	1.1816	1.15193	1.40659	0.754944	-1.23576	-5.95308	-6.46644	-6.42415	-6.21495	-6.5329	-6.19061	-5.93781	-1.50024	0.255526	0.708707	1.83636	2.22609	1.06918	1.42959	0.951909	1.65006	0.903865	-1.35042	-2.09727	-1.08191	-1.27121	-1.61877	-0.310738	-2.61246	-2.41731	-1.33126	30.3075
50		threonine	1409	1144	19.0665	1379.43	1396.96	aa	3		73	73_1144	0.287353	1.97666	2.18875	3.55049	2.64227	1.95019	1.38068	2.01922	1.44149	-1.76066	-1.82369	-5.60671	-5.52195	-5.61239	-0.914051	-1.59814	-5.52991	-1.73359	-0.359192	0.657354	2.26369	2.95617	2.25476	3.00275	2.62997	2.59566	1.75765	-1.6552	-2.4942	-2.69118	-1.41263	-2.07164	1.5074	-1.87368	-1.94236	-1.98692	27.9547
51		b-alanine	62778	1194	19.9004	1424.73	1427.78	aa	3		248	248_1194	-0.223192	1.95996	1.61033	3.55119	1.69149	1.40358	0.193244	1.41797	1.26015	-3.07753	-2.63434	-2.05878	-3.70388	-3.56228	-1.86001	-3.42685	-3.31638	-3.59962	0.81107	1.69965	0.437151	1.17167	1.47561	0.743804	1.22894	1.94027	3.26394	-3.68325	-3.60138	-3.93769	-0.33813	-0.906718	0.70157	-3.64907	-1.15491	-3.49487	5.18977
52		pyroglutamic acid	31851	1304	21.7322	1519.43	1496.78	aa	2		156	156_1304	0.422387	1.6744	0.935505	1.71494	1.13299	0.101666	-0.109377	1.15726	0.819021	-3.51965	-5.50086	-0.788053	-1.51036	-1.60121	-1.67553	-2.60876	-1.10743	-2.57662	0.184335	0.286411	0.669575	0.643852	0.577048	1.13664	1.30697	1.51467	1.47161	-2.65168	-0.900787	-0.875937	-0.820298	-0.611163	1.0658	-1.75065	-0.774703	-0.968086	43.4581
53		aspartic acid	57871	1342	22.3666	1509.77	1521.08	aa	3		232	232_1342	0.889106	0.494555	0.962553	2.03823	1.91228	0.999397	0.745333	1.88948	1.59658	-7.33967	-7.52443	-2.64839	-1.96099	-1.383	-0.609987	-1.18529	-0.897363	-1.153	1.43549	-0.0135655	0.798156	1.37019	1.95137	1.78062	1.94979	2.297	1.98401	-4.02985	-1.88052	-0.570929	-1.18423	-1.5249	0.0134391	-0.428487	-0.399924	-0.98229	59.512
54		4-aminobutyric acid (GABA)	38521	1353	22.5496	1526.53	1528.14	aa	3		174	174_1353	1.80101	2.97785	2.96989	3.16038	2.14589	2.45552	1.44607	2.82724	2.0697	-6.64228	-0.148141	-0.349262	-0.979441	-1.63015	-1.53427	-2.52224	-1.26551	-2.59474	1.54959	0.882517	0.515403	0.936828	0.244615	-0.299661	0.506404	0.134336	1.15465	-2.43803	-1.5903	-1.39434	-1.785	-2.74736	0.152234	-2.67104	-2.12	-3.01204	171.703
55		glutamic acid	62155	1486	24.7659	1615.4	1614.94	aa	3		246	246_1486	-1.04863	-0.855821	-0.110808	-0.707402	-0.479621	-0.318745	-0.0444787	-0.916954	0.463566	-8.47591	-8.51656	-2.43599	-0.925083	-1.74995	-1.72296	-1.63104	0.634955	-0.00847243	0.559924	0.23892	0.57608	1.06307	0.149917	0.91359	0.947011	0.00842297	-0.157354	-3.05097	0.359378	0.948601	0.588027	0.00860834	0.565056	0.395635	0.651142	0.285446	40.8714
56		asparagine	1449	1496	24.9334	1620.6	1621.6	aa	4		73	73_1496	-3.01367	-8.07413	-1.13449	0.971739	1.01671	0.620045	0.242501	0.962618	0.827188	-7.70264	-7.92061	-8.25024	-8.19496	-7.97263	-4.43575	0.294898	0.748752	0.245787	-1.88218	-2.05008	-0.616441	-0.291666	1.34129	1.58933	1.2319	1.42661	1.4455	-8.04091	0.772318	1.0972	-8.19332	-8.60113	-1.69404	0.461475	0.872799	-4.83623	43.4347
57	AROMATICS	aromatic_1	13821	353	5.8816		958.408	aro			105	105_ 353	0.269846	0.116378	0.460303	-0.141427	0.261315	0.604057	0.229748	0.0143651	0.132391	-0.384103	-0.0861002	-0.35184	-0.6164	0.34128	0.0409282	-0.28929	-0.258824	0.0111799	-0.0112672	0.770884	0.0458398	0.0191641	0.377397	-0.21418	0.601968	0.232343	0.582329	-0.179903	-0.0600969	-0.473464	-0.273052	-0.551661	-0.442894	-0.476962	-0.475217	-0.758302	48.169
58		benzoic acid	40333	836	13.9328	1251.2	1215.3	aro	1		179	179_ 836	-4.2262	-4.17736	-4.24608	-3.61836	-3.56723	-3.91428	-3.95662	-1.36686	-0.00298003	0.535216	1.47129	0.0567744	-0.208472	1.02795	0.00297388	-3.70767	0.17872	0.302264	-3.8249	-2.44777	-4.51561	-4.35352	0.961278	-1.44706	-0.106157	-0.218295	0.562027	0.240643	1.28888	1.04586	0.168544	0.18721	1.15014	0.803998	1.30717	0.187214	0.400185
59		4-hydroxybenzoic acid	68404	1474	24.5663	1630.47	1607.02	aro	2		267	267_1474	-0.495126	0.195269	-4.60098	-0.180521	0.694168	-0.276434	-4.40409	0.784716	1.2526	-0.0495888	0.0479408	-4.39601	-0.592133	-4.2101	-4.22379	-4.53758	-4.01474	-0.259177	0.42589	-4.99942	-4.98586	-4.72223	-0.188739	-4.2629	1.65473	1.24424	0.455871	0.317916	1.11781	1.08544	0.198452	1.00225	0.892206	0.410451	0.886545	0.562264	2.57143
60		m-coumaric acid	75859	1880	31.3313	1865	1887.29	aro	2		293	293_1880	0.0515638	1.16085	-0.557853	-2.25599	1.27918	-0.220463	0.445629	-0.12194	0.327708	-5.6822	0.707522	0.170627	0.452546	0.832694	0.401264	1.05621	1.42217	0.0293324	-5.87779	-1.11454	-1.11413	-0.698295	0.140953	-0.597786	0.673766	0.614651	-1.35133	0.671017	-0.355947	-0.612462	-0.0299412	-1.9512	-0.690485	-0.302744	-0.475966	0.0310429	10.5919
61		cinnamic acid deriv._1	68428	1919	31.9831		1915.56	aro			267	267_1919	1.18762	0.0160436	-4.69187	-0.86766	-0.808892	-4.69736	-4.82365	-1.38769	1.66219	0.0631075	-0.681023	-0.605249	-1.10202	-0.0683609	0.00836674	1.3124	1.03217	0.651168	1.17464	-0.64367	0.279686	0.1867	0.497395	-4.35069	0.753239	0.756483	0.274464	-0.00841554	-0.485147	-0.482672	-0.452588	-1.43909	-0.705704	0.538598	0.646539	0.363267	2.9984
62		gallic acid	72368	1931	32.1818	1945.87	1924.23	aro	4		281	281_1931	-0.355507	2.99864	0.118509	0.465226	0.973092	1.0717	1.17678	1.37971	3.65284	0.499169	0.79979	-0.606779	-0.311791	-0.0394452	0.211465	0.0383953	2.01072	1.03378	-0.142294	-0.707877	-0.549573	-0.341303	-0.735708	3.21841	0.0425053	0.584889	-0.139477	-1.16191	-1.05497	-0.615521	-0.631857	2.1403	-0.574793	-0.783452	-0.619528	-0.605097	22.4224
63		threo-guaiacylglycerol	1530	2013	33.5503		1984.48	aro			73	73_2013	0.0468451	0.601154	-1.65263	0.0233186	0.497475	0.345941	-0.305856	0.293203	-0.0820794	2.33132	1.36805	-0.945355	0.389675	-0.0788979	-0.357553	-0.784107	-6.33338	-0.672661	1.01898	-0.918858	0.283581	-0.234298	0.683168	-0.308459	0.45326	0.700879	-0.598491	1.64697	-0.30356	0.389507	-0.739281	-0.80793	-0.0237017	0.600989	-0.380152	0.0290313	14.1763
64		guaiacylglycerol deriv._1	77191	2018	33.6318		1988.1	aro			297	297_2018	1.33997	1.04065	-3.97222	1.04161	1.84534	1.06707	0.970161	1.48308	1.88032	-1.92473	-0.69203	-1.97515	-3.78035	-3.93114	-3.71866	-0.987696	-0.57832	-0.520268	2.70349	1.00445	1.61299	1.66177	2.09568	1.7657	2.34156	1.8575	1.26943	-0.723657	-0.185151	-4.08526	-0.19654	0.0104337	-0.3856	-0.374518	-0.0105097	-0.571194	3.93344
65		salicylic acid deriv._1	93528	2859	47.6488		2662.7	aro			355	355_2859	2.55664	2.12913	2.05519	3.1699	2.63652	1.98807	1.25456	1.78323	1.70874	-3.20684	-3.75246	-3.7042	-3.89809	-1.16561	-1.76733	-3.67878	-3.51032	-1.32332	2.13558	1.01656	1.5199	1.04806	2.03065	0.32933	1.91909	1.72399	0.70998	-1.75258	-2.0146	-1.47551	-3.5779	-1.85018	-3.89182	-1.51346	-4.13943	-0.427458	7.71002
66		aromatic_2	102502	3065	51.0825		2843.78	aro			395	395_3065	1.07792	6.50073	0.905555	-0.319551	-0.0770391	0.389658	-0.0721557	-0.166189	6.90119	-5.02635	0.299013	-3.56975	-2.8061	-2.82173	-2.35297	-2.45175	2.2754	-1.79271	-0.157135	0.342495	0.416532	-0.169628	0.135847	6.58281	-0.394317	0.0352901	-0.277844	-1.20741	-0.437141	-0.036175	0.254563	5.92324	0.134032	0.340997	0.563592	0.794633	113.296
67		aromatic_3	1669	3086	51.4313		2862.52	aro			73	73_3086	1.79392	2.56278	1.25138	1.72503	1.95004	1.05668	0.646438	1.05844	2.13474	-1.7801	-1.76415	-1.74826	-0.789314	-1.41996	-1.50469	-1.06524	-0.21203	-0.973953	-0.315724	-1.96683	-0.219019	-0.874086	-0.442044	1.89983	-0.641503	-0.869346	-1.56519	0.643613	0.33278	0.373633	0.0449687	0.883424	-0.0464156	0.770084	0.390864	1.13404	497.415
68		epicatechin	97037	3090	51.499	2841.87	2866.16	aro			368	368_3090	2.3151	1.41623	2.05719	0.604578	0.56777	0.178064	2.09228	-0.0913209	0.645284	-2.97191	-1.70342	-2.93137	-0.905055	-1.73017	-0.733337	-1.10157	-1.46786	0.844598	0.0858829	-1.70162	-0.42172	0.921849	-0.120988	-0.0981435	-0.267676	-0.270475	-0.97274	1.32238	0.193195	-0.115774	1.03538	-0.976399	1.1261	1.3614	0.338214	1.5743	78.3174
69		salicylic acid deriv._2	68512	3115	51.9165		2888.69	aro			267	267_3115	1.08769	-0.227456	1.16587	0.619583	0.538982	0.282835	0.27723	-0.36779	-0.0229626	0.558516	0.0549083	0.310144	-0.430046	-0.388449	-0.103353	-1.2083	-1.00723	-0.367241	1.48259	-0.180901	0.791595	1.01099	1.61621	-0.00839842	0.27522	0.316071	0.568626	-0.145873	-0.699927	-0.811034	0.00834981	-1.11892	-0.577659	-1.06537	-0.743873	0.292783	51.2436
70		catechin	97044	3134	52.2332	2864.23	2905.85	aro			368	368_3134	0.670233	1.29329	0.754996	-0.237855	0.43126	-0.216409	-0.0157243	0.449369	1.24916	0.534134	-0.12711	-0.573427	-0.414233	-0.689886	-1.31813	-0.983323	-0.84318	-0.313056	0.966086	0.219755	0.662155	-0.45805	0.0317058	0.368091	-0.150446	-0.238444	-2.03692	0.0155547	-0.321838	-0.656794	0.075057	0.358703	0.157141	0.397518	0.528733	-5.48489	120.805
71		salicylic acid deriv._3	68522	3195	53.2494		2961.24	aro			267	267_3195	-0.756626	0.41759	-0.760685	0.00260038	-0.00260507	-0.264216	-0.728065	-0.159467	1.31629	-6.54175	-0.48619	0.796377	0.86457	-0.0905834	0.0491955	-0.346132	0.743255	0.305969	-0.774948	-1.36191	-0.272411	-0.584814	0.021683	0.379314	-0.48667	-0.25178	-1.00406	1.09855	0.0793014	-0.0141587	0.467202	0.562764	0.174898	0.45709	0.461359	0.99209	16.1682
72		epigallocatechin	1682	3197	53.2814	2915.5	2963	aro			73	73_3197	-1.07944	0.350638	-0.794127	-0.77115	-0.186624	-0.348876	-1.39118	-0.11545	1.00092	-0.21058	0.183059	-0.00989835	0.00747156	0.124136	0.0920557	0.173927	0.798778	0.0795352	-1.61481	-2.3762	-1.60272	-1.52984	-1.07452	0.0566215	-1.7496	-1.40153	-1.64354	0.142687	0.0530658	0.132792	0.391933	0.48506	0.0801942	0.410114	-0.00751046	0.528772	330.144
73		gallic acid deriv._1	113509	3207	53.4498		2972.24	aro			456	456_3207	2.15797	0.137892	-0.551328	0.00992497	0.603179	0.997024	1.68664	-0.358048	2.59034	-6.04006	-6.20781	-1.27287	-0.00999373	-1.31385	-0.607307	0.174363	0.669877	0.779682	-1.23761	-7.24122	-2.3855	1.23486	-2.42888	1.7416	-2.08324	-0.677563	-1.6582	1.32142	1.5626	1.54565	-6.81985	1.44741	-6.3433	2.32884	-6.7194	1.2745	24.7635
74		aromatic_4	77583	3286	54.7671		3045	aro			298	298_3286	-1.64562	-0.899403	-2.01211	-1.34783	-1.25786	-1.94167	-2.13832	-1.85516	-0.590356	-1.24502	-0.138839	-0.276415	0.420032	0.241866	0.113971	0.0886644	-0.18649	-0.193905	0.455525	-0.836426	0.245312	-0.808597	0.195992	0.510132	0.0274967	-0.028031	-1.13716	1.91056	1.5439	1.80692	1.57598	0.897918	1.13168	1.91167	1.54848	1.99888	2.10318
75		gallic acid deriv._2	113748	3300	54.9996		3057.94	aro			457	457_3300	-1.27466	-0.997103	-0.300675	0.984073	1.6687	-0.764638	-1.92973	-5.57478	1.01173	-5.67777	-3.39074	-5.24467	-2.20384	-4.84646	-3.78631	-3.87146	-2.75221	-2.39485	4.84254	3.7368	4.6647	3.8344	4.32741	2.56618	4.39333	4.19819	3.26299	-0.920488	0.495985	-0.167724	0.429376	-0.744625	0.530176	0.607633	0.15024	1.07188	8.55024
76		salicylic acid deriv._4	68813	3330	55.4986		3085.8	aro			268	268_3330	0.449265	0.165126	0.740655	1.27215	1.87299	1.38011	0.966799	1.85232	0.0884015	0.547244	2.1707	2.41322	2.51167	3.13392	3.21469	2.65886	2.54409	1.33861	-0.150039	-6.79975	-0.584202	-1.06586	-0.0941739	-1.09332	-0.622363	-0.630267	-0.988933	-0.244712	-1.44151	-1.44288	-0.573358	-1.46666	-1.56898	-0.9921	-1.32661	-0.415921	15.5053
77		chlorogenic acid	91546	3387	56.4497	3101.6	3139.27	aro	6		346	346_3387	-0.794729	-1.04012	-0.0671006	1.01591	0.514122	0.638145	0.783524	0.0194284	-0.125778	-5.89479	-2.4638	-1.75903	-1.90468	-1.81709	-1.36522	-0.88792	-1.72995	4.20027	-0.323442	-1.43462	-0.963996	0.476729	-0.473043	0.248562	0.37322	0.294896	0.137569	5.37801	-0.0196936	-0.0717539	5.63921	2.78287	5.29487	5.51019	5.08554	5.85749	9.02939
78		cinnamic acid deriv._2	87356	3409	56.8149		3159.93	aro			331	331_3409	0.591455	-0.411616	0.181239	0.70382	-0.180621	-1.86838	-1.98636	-1.65895	-1.75731	-4.02448	-2.50959	-3.04621	-1.72657	-1.77983	-2.13063	-2.0105	-2.0191	-1.74185	1.11781	0.471889	1.10341	0.774539	2.06996	0.0985234	0.487667	0.273481	-0.428278	0.835319	1.27273	1.30841	1.08842	-0.105748	-0.172061	0.912711	0.370335	1.18335	14.9071
79	FATTY ACIDS &	hexanoic acid (C6:0)	2129	516	8.5995	1064.8	1041.3	fa	1		75	75_ 516	-0.182825	-0.534662	-0.01615	-0.603305	-0.55164	0.0219837	0.147721	0.350646	0.520072	1.40121	1.27173	1.10488	0.897966	0.933423	1.29978	0.675769	0.0264039	-0.507775	-0.675439	0.0401851	0.0159712	0.130512	0.224525	0.044603	-0.274731	-0.0968579	0.398702	-0.690766	-0.76174	-1.20605	-1.21707	-1.5399	-0.96604	-1.57625	-1.0668	-1.37839	41.9342
80	GLYCERIDES	heptanoic acid (C7:0)	43309	717	11.949	1162.8	1148.83	fa	1		188	188_ 717	0.203304	-0.239331	-3.73556	0.00975712	-0.202967	-0.285439	-3.8691	0.00664515	0.215769	0.517157	0.587729	-0.0066759	-1.71507	-1.09379	-0.263449	-3.57031	0.116992	0.34144	1.18859	0.182324	-0.629611	-0.026118	-0.24146	-0.280022	-0.256843	-0.137749	0.288701	0.853478	0.290661	0.211564	0.52115	-0.0615821	0.623206	-0.513057	0.0472917	0.408081	1.27395
81		hexadecanoic acid (C16:0)	18373	2016	33.5979	2044.5	1986.59	fa	1		117	117_2016	0.170233	1.29047	0.246589	0.00382641	-0.0902796	0.582713	0.574785	0.165713	1.60867	2.89605	1.49438	-0.389033	-0.774412	-0.292125	0.19009	-0.00383658	1.16496	-0.124566	-0.411261	-0.10147	0.90347	0.107914	0.888435	1.35347	-0.27319	1.22073	-0.468442	-0.105851	-0.848266	-0.629392	-0.513515	0.718876	-0.661359	-0.595307	-0.575943	-0.135651	15.3587
82		fatty acid deriv._1	1553	2169	36.1492		2101.61	fa			73	73_2169	-0.312161	1.07466	-1.23359	0.22268	0.500998	1.40167	0.571737	1.9114	0.036629	1.57225	2.06339	2.14949	2.05166	2.43793	2.20752	2.41638	2.2333	2.03727	-3.10266	-7.53674	-1.03581	-1.27478	-0.40768	-0.809539	-0.284282	-0.539945	-0.11021	-0.214741	-0.0375832	0.169676	0.419765	-0.430675	-0.731692	-0.165616	-0.861026	-0.303869	25.081
83		octadecanoic acid (C18:0)	89831	2235	37.2505	2240.67	2152.32	fa	1		341	341_2235	0.489284	2.69752	0.171442	0.108774	0.37675	0.807642	0.818246	-0.0998517	2.83514	3.58978	0.26796	-5.36123	-0.436637	-0.313983	-0.00325155	-0.471507	2.53508	-0.0515083	-0.16659	0.00324424	0.431127	0.099279	0.629028	2.59169	-0.101269	1.22271	-0.0462796	-0.130779	-0.839746	-0.677184	-0.369984	1.92566	-0.499543	-0.740443	-0.268089	-0.209564	10.0349
84		monoglyceride_1	97801	2613	43.5486		2454.64	mgl			371	371_2613	-0.257994	0.707566	-0.0976376	0.00307986	0.409611	0.114301	0.206752	-0.0796446	0.721676	-1.66204	-0.454615	-0.131711	0.152379	0.243873	0.819358	0.281936	0.685164	0.0815137	0.383619	0.14545	0.0586022	-0.350044	0.181613	0.696464	-0.134987	0.934039	-0.345377	-0.382583	-0.00308645	-0.74248	-0.0636724	-0.176901	-1.08743	-0.925145	-0.54973	-0.461814	11.5677
85		eicosanoic acid	47675	2708	45.1332	2451.63	2534	fa	1		201	201_2708	0.474295	0.324557	0.545866	0.848167	1.33279	0.968481	1.02481	0.533167	0.904758	-1.05887	-1.17349	-1.23552	-1.17791	-1.02457	-0.222238	-0.0647696	-0.184072	-0.317193	0.762708	-0.449912	0.278044	0.191097	0.595919	0.306805	0.377465	0.436722	0.0619863	-0.689574	-0.17331	-0.35469	-0.154991	-0.768543	-0.663319	-0.32235	-0.46669	0.361401	28.6841
86		1-monostearin	103096	2910	48.4983	2767.24	2706.92	mgl	3		399	399_2910	0.0162699	-0.0706875	-0.0164555	0.159451	0.328908	0.738995	-0.143257	-0.295168	-0.0274843	-2.03348	-1.90585	-0.497408	-0.129156	0.274231	0.673471	0.266185	0.264392	0.46447	0.498878	0.209686	0.152031	-0.210936	0.124228	-0.504274	-0.188339	0.870499	-0.632418	0.380652	0.168032	-0.929698	0.0473729	-0.886909	-0.925459	-0.678594	-0.475286	0.194924	14.8665
87		fatty acid deriv._2	85843	3192	53.1981		2958.43	fa			326	326_3192	-0.643391	-1.93358	-0.818016	0.279043	0.604564	0.323913	-0.0126148	0.51427	-1.06753	-3.41421	-1.93691	-1.07917	-0.387968	-0.832042	-0.755205	-0.737817	-0.878685	0.191545	0.775044	-0.0601609	0.985142	-0.115358	0.788311	-1.16981	0.0125054	0.100289	-1.04368	0.454625	0.588416	0.625294	0.515324	-0.458372	0.319987	0.964962	0.519332	1.54577	24.7391
88		diglyceride_1	1686	3224	53.7327		2987.78	digl			73	73_3224	-0.319553	-0.574384	-1.18515	-1.04878	-0.446662	-1.28392	-1.53156	-0.682032	0.883925	0.200673	-1.09635	0.143091	-0.585169	-0.247768	-0.359256	1.0714	0.839939	1.03703	2.96294	2.27093	2.79002	1.80247	2.94619	1.36326	2.87839	2.55772	1.49869	-0.181338	-0.175193	-0.0142957	0.0141554	-0.661633	0.396514	-0.121715	-0.923963	0.314638	29.9551
89	PHOSPHATES	monomethylphosphate	60517	726	12.0992	1167.53	1153.78	ph	2		241	241_ 726	-0.620259	0.647059	0.143708	1.81762	1.67562	1.06975	-0.416087	1.66424	0.0772012	-4.99566	-0.919923	-1.95125	-1.23709	-2.32494	-1.84445	-2.54901	-0.910512	-1.59205	1.35588	-0.0377479	0.388162	0.964977	0.709341	0.679406	0.647353	0.95207	0.733627	-0.398367	0.187379	-0.583664	-0.494665	-0.365466	0.691381	-0.021669	0.0213483	-0.360278	9.60878
90		phosphoric acid	77986	923	15.3837	1261.98	1265.23	ph	3		300	300_ 923	-2.66337	-0.127686	0.632025	0.422674	0.318524	0.481014	1.00109	-0.0322492	0.242026	-0.656825	-0.75903	-0.165422	-0.435492	-0.124299	-0.427295	-0.32836	-0.549439	-0.295037	0.224405	-1.1241	-0.245486	0.248349	0.651624	0.612306	0.620055	0.551523	0.726135	-0.224468	-0.0220905	0.00157297	0.242226	-0.450976	0.308177	0.130866	-0.00157469	0.304664	309.025
91		glycerol-3-phosphate	94054	1696	28.2665	1748.53	1757.32	ph	4		357	357_1696	1.49264	3.72053	2.03931	2.58702	2.35967	1.49856	1.37596	2.15212	2.98592	-3.18032	-3.72139	-3.78301	-0.856088	-3.37838	-3.7111	-0.676703	2.4678	-0.219432	-0.237113	0.0171558	0.262257	-0.348186	0.0491745	0.0176643	0.258959	0.1409	0.510712	-0.142325	-0.423981	-0.0173623	-0.565035	2.45998	-0.926247	-1.46416	-1.20532	-0.329217	7.9495
92		ethanolamine-O-phosphate	77689	1711	28.5164	1779.12	1767.73	ph			299	299_1711	0.48103	1.26077	1.43405	2.54428	2.14219	1.81684	1.51737	2.40245	1.4285	-2.01153	-3.92035	-1.52642	-1.42564	-2.93213	-2.72887	-3.77594	-1.70949	-3.97322	-4.0442	-0.0163081	1.21439	1.13341	2.92776	3.06922	3.04521	2.92048	2.23518	-4.01933	0.0161258	-0.362528	-0.526925	-4.17017	0.147583	-4.32077	-1.0203	-0.967199	7.27364
93		glycerophosphoglycerol	94134	2230	37.1672	2171.97	2148.47	ph			357	357_2230	0.703262	1.68685	1.66122	2.32966	1.44996	1.18676	-0.299302	1.50263	0.313733	3.87594	1.43524	-4.41928	-1.36861	-4.20892	-4.15705	-1.83973	-0.0886562	-1.66928	-0.627346	0.472072	1.54322	0.955437	0.157002	0.623871	0.0835221	0.888453	1.50381	-1.1767	-4.2742	-1.3441	-1.85871	-0.680954	-1.12549	-1.71827	-2.31896	-1.34684	5.78803
94		fructose-6-phosphate (F6P)	82684	2363	39.3825	2292.77	2252.32	ph	6	1	315	315_2363	1.27299	0.439142	1.39111	2.26841	1.90591	1.45934	1.42275	1.73356	0.18335	-4.01343	-1.53416	-1.61274	-1.19927	-1.65298	-1.59222	-1.07474	-4.17121	-4.23719	1.23799	0.27648	0.238634	1.00124	0.684172	0.7214	0.290185	0.560767	0.58277	-0.210091	-0.33789	-0.255317	-0.620648	-2.07818	-1.15919	-0.770069	-1.15569	-0.605754	6.7734
95		glucose-6-phosphate (G6P)	100988	2374	39.5647	2307.1	2260.97	ph	6	1	387	387_2374	1.07703	0.322322	1.37541	2.42166	2.02411	0.994112	1.33287	1.1489	-0.380148	-3.31932	-1.27307	-1.05936	-1.14365	-1.179	-1.02592	-0.753589	-1.1299	-0.780157	1.34334	0.00758704	-0.00762715	0.663206	0.460377	0.0489121	-0.0988213	0.737214	0.133901	0.559797	0.271725	0.175531	-0.849145	-1.81725	-1.18359	-0.405812	-1.53767	-0.796276	17.1508
96		myo-inositol-1-phosphate	1597	2475	41.249	2412.43	2341.83	ph	7		73	73_2475	-2.29487	-0.481236	-2.46625	-0.972758	-1.29129	-1.97865	-1.45638	-1.05685	-0.0900725	0.297002	0.0847779	0.348421	0.179074	0.792058	1.30225	0.665596	0.765174	0.742999	-0.424835	-2.93287	-0.919084	-1.4542	-0.465798	0.392343	-1.12804	-0.81357	-0.906265	1.27719	0.515209	0.80838	1.06258	-0.202273	0.263248	0.898788	0.585925	0.749795	18.5805
97	SUGARS	xylose	1461	1560	25.9981	1645.84	1664.32	pen	4	1	73	73_1560	0.197985	0.608487	1.18691	3.37102	3.34226	3.1521	2.08973	4.19666	2.403	-3.22315	-1.83292	-1.41632	-1.381	-0.414874	0.00383068	-0.895321	-0.740617	-0.389605	-0.838424	-0.61991	0.720648	1.65588	2.60628	2.5849	3.24895	3.26331	3.04484	-0.669344	-1.08969	-1.86097	-0.34404	-0.805435	-0.00384088	-0.149929	0.0214148	-0.0427721	330.438
98		ribose	1464	1574	26.2333	1666.87	1673.83	pen	4	1	73	73_1574	0.444792	1.64225	1.10832	1.33491	1.35024	0.704584	0.384631	0.810937	1.02708	-2.92193	-1.18997	-1.40767	-1.14786	-0.216914	-0.188186	-0.805586	-0.0334056	-0.324611	-0.0028083	-0.0415359	-0.508306	0.120661	-0.138196	1.40107	0.583233	0.587517	1.00124	-0.282785	-0.788486	-1.01498	-0.0937329	0.0693237	-0.372004	0.0971306	0.00280285	0.346899	283.354
99		arabinose	1466	1586	26.432	1670	1681.9	pen	4	1	73	73_1586	0.393654	2.23055	2.57317	1.69008	1.16239	1.18488	0.882705	-0.430612	2.23321	-1.4412	0.261811	-0.437241	-0.696108	-0.552687	-0.250454	-0.533823	0.188732	-1.24976	0.0160393	-0.106106	-0.0162196	0.455305	0.349009	2.47659	0.800787	0.749349	0.888599	-1.79728	-1.63064	-1.75003	-1.46306	-1.23196	0.390525	-0.491395	-0.435383	-0.371302	59.5939
100		pentose_1	53259	1608	26.7981		1696.81	pen			218	218_1608	-0.0721432	1.27846	-0.244932	0.519006	0.613421	-0.598634	-0.594098	0.640403	2.62332	1.91317	1.95444	-3.24694	0.0219125	-0.646286	-1.24313	-0.795603	-2.89322	-3.01336	1.10893	0.499508	0.209523	1.08609	-0.169336	-2.79808	0.197035	-0.0222505	-0.0682076	-0.366361	-3.12058	0.112606	0.136201	0.607301	1.26947	0.217814	-0.0581068	-0.23297	1.89281
101		fucose	1478	1663	27.7163	1718.3	1734.51	hex	4	1	73	73_1663	-1.39266	1.72141	-1.34929	-0.221261	0.505609	0.0134537	-0.0135804	-0.57489	1.49522	-1.79226	-0.135468	-0.572822	-0.537267	-0.102249	0.0241426	-0.0273393	0.424596	0.21659	-0.38661	-1.57516	-0.928029	-0.890559	0.121129	1.21667	-0.245605	0.253297	-0.535016	0.370604	0.311666	-0.0569328	0.356023	1.54582	0.455823	0.674311	0.433163	0.937918	43.5691
102		sugar deriv._1	1484	1700	28.3315		1760.02	hex			73	73_1700	-1.4894	-8.93397	-2.18012	-0.764644	-0.766139	-1.02834	-0.260284	-1.42512	-8.46621	0.45471	1.08191	1.12155	0.671331	1.32571	1.22274	1.40153	2.24934	1.43757	-1.94886	-2.86394	-3.11457	-2.47282	-2.01631	-8.42507	-1.61977	-1.61459	-1.50953	0.390902	0.413987	0.281745	0.520984	1.42522	0.220424	0.655747	0.389147	0.828065	21.62
103		sugar (O-methyl)_1	1488	1729	28.8157		1780.24	hex			73	73_1729	-0.610783	-9.75878	-2.25593	-0.586936	-1.01259	-0.754413	-1.72309	-2.68437	-9.56716	-0.810696	-0.357429	-0.601795	-0.503747	-0.65569	-0.50403	-0.314115	0.33628	-0.275051	2.46827	1.03124	1.23223	0.988693	0.369896	1.68929	0.233194	0.230915	-0.778021	0.893133	0.546087	0.795618	0.307836	0.841022	0.251986	0.703168	0.600108	0.65202	37.7372
104		sugar (O-methyl)_2	52966	1751	29.1828		1795.66	hex			217	217_1751	-0.495143	2.37438	0.0399575	0.0177006	0.441185	0.0891639	0.439958	-0.0790993	3.37055	-4.9279	-0.377493	-0.121052	-0.478018	-0.280511	-0.0179205	0.242716	0.988121	0.561007	-0.0932059	-1.28434	-1.18171	-0.58223	1.73233	0.474183	-0.496213	-0.236707	-0.419537	0.923967	-0.152164	-0.0430751	0.181131	1.15373	-0.43415	0.457105	0.3463	0.851782	11.3068
105		sugar deriv._2	1498	1785	29.7495		1819.59	hex			73	73_1785	-1.15737	-0.0981319	-0.522435	-0.279049	-1.10136	-0.00453262	-1.23387	-1.60153	2.26028	-1.41217	0.757742	-2.01235	-1.96527	0.112523	-3.25311	0.164795	0.432871	-0.240238	-0.419089	-2.06906	1.3945	-0.146231	0.00451842	1.96376	0.380773	-0.860974	1.75408	1.59003	0.711978	0.417918	1.17261	0.181882	0.0832522	0.680475	0.443246	-0.0426068	101.531
106		fructose	1510	1873	31.2151	1856.23	1882.26	hex	5	1	73	73_1873	0.385904	0.208501	0.139792	0.428214	0.0424922	0.391217	0.281129	0.269077	0.146092	-0.219041	-0.319605	-0.621624	-0.571934	-0.107186	-0.125773	-0.0278217	-0.150702	-0.296568	0.342354	0.13284	0.0126451	0.279363	-0.221868	0.207782	0.064053	0.230774	0.309715	-0.290924	-0.96595	-1.05623	-0.346688	-0.797261	-0.0966962	-0.176108	-0.0127569	0.293744	1279.37
107		mannose	48735	1888	31.4668	1869	1893.14	hex	5	1	204	204_1888	-0.944794	-1.36729	-0.959953	-0.30413	-0.871039	-0.0659734	-0.37773	-0.942789	-0.325751	-1.52508	-1.67835	-1.1715	-0.567892	-1.02851	-0.803137	-0.188849	0.282299	0.0630879	0.887559	-1.62048	0.736975	0.151336	0.284328	1.13404	0.826279	-0.904801	0.775667	0.432296	1.11755	1.29635	1.00981	0.588649	0.39366	0.906786	0.876982	1.4979	116.519
108		galactose	83927	1896	31.5977	1874.7	1898.82	hex	5	1	319	319_1896	0.122057	1.01146	-2.14085	2.94492	-1.27942	-1.58718	-1.89386	2.58395	0.946336	-2.4508	-1.85217	-1.24423	-1.75224	-2.51215	-2.02809	-2.14612	1.59591	3.43415	3.55258	0.18855	3.03211	3.52541	-0.932351	1.08139	-0.508967	-1.33557	-1.07693	0.863646	-0.133346	3.48631	-1.24849	3.39025	-1.93181	2.97817	2.91131	2.97929	99.1774
109		glucose	1517	1925	32.0829	1902.73	1919.91	hex			73	73_1925	0.385484	-0.237403	-0.440867	-0.0412793	-0.56834	-0.105143	0.238203	-0.332408	0.685615	-0.313453	-0.97533	-0.912778	-0.601635	-0.0555193	0.227389	0.615855	0.626393	0.393149	1.24033	0.180864	0.309408	0.483781	0.295002	0.48664	-0.0279754	0.193543	-0.242151	-0.155324	0.0386692	-0.0571591	-0.0172735	-0.0586867	-0.29909	0.646509	0.0170691	0.553946	460.614
110		NA (sugar deriv)_1	1536	2057	34.2817		2017.08	hex			73	73_2057	-0.736027	-1.5895	-1.6036	-0.0795505	-0.174408	-0.146979	0.266789	0.154421	0.268095	-4.05238	-1.45548	-1.30798	-0.280228	-0.403495	-0.247586	0.344272	0.992007	0.965809	1.70861	-0.386237	-0.364134	-0.314776	0.107806	0.224526	0.44601	-0.0847216	-0.359235	0.652568	0.335429	0.567741	0.249264	-0.387144	0.0753923	0.556545	0.786854	1.14735	70.1176
111		NA (sugar deriv)_2	1546	2118	35.2988		2062.89	hex			73	73_2118	-2.28474	0.733436	-6.26802	-0.970893	-1.20882	-1.57202	-1.23032	-1.26976	1.97214	-1.44735	-5.96175	-6.02962	0.820134	0.548186	0.0350352	1.15395	1.27879	1.13989	1.77957	-0.872687	-0.993481	-2.19751	-0.57227	1.61171	-0.342863	-0.28287	-1.00523	1.61549	0.956958	0.452287	1.373	-0.0359072	0.238607	1.39815	1.35162	1.89907	8.29036
112		sugar deriv._3	48770	2173	36.2169		2104.71	hex			204	204_2173	-1.18839	-1.61125	-1.2274	-0.589854	-1.20872	-0.6621	0.0396165	-0.75966	-0.576959	1.52215	3.20658	0.951533	2.19365	2.94889	3.30071	3.32255	3.30965	3.15034	-2.48184	-2.87214	-2.57183	-2.56023	-1.97891	-1.25347	-1.94707	-2.10376	-1.39521	0.969796	0.874742	1.30124	1.44806	0.083214	0.28354	0.754519	-0.0407352	0.75708	5.78801
113		sugar deriv._4	53030	2228	37.1333		2146.9	hex			217	217_2228	-0.905763	-1.32813	-0.294279	0.109203	0.128894	0.522673	0.0524333	0.306797	-0.550669	-1.50849	0.16774	-0.28792	0.0323575	0.413864	0.160331	0.176479	0.55302	0.353891	-1.50283	-2.46918	-1.59588	-1.43361	-1.54426	-0.37266	-0.870635	-0.238833	-0.19518	0.351066	0.217599	0.133928	0.262625	-0.0330999	-0.090106	0.107867	-0.0439325	0.751258	13.3549
114		sugar deriv._5	48777	2237	37.2825		2153.81	hex			204	204_2237	-2.59682	-2.31343	-2.20185	-0.707091	-0.362789	-0.404102	-1.21311	-0.145747	-0.776136	-0.776785	1.49005	0.128349	1.29195	1.68237	1.24115	1.88457	2.08256	1.79976	-1.55452	-2.12647	-1.26576	-1.15284	0.303101	-0.444778	-0.207669	-0.140892	-0.419894	1.68293	1.75922	1.52439	1.8008	1.28867	1.41078	1.79597	1.79277	2.22549	14.9357
115		sugar deriv. _6	1574	2328	38.8003		2224.78	hex			73	73_2328	-1.52314	0.944387	-0.549559	0.432537	0.411176	0.258426	-0.453432	0.345592	1.62103	5.39605	2.03774	-1.16246	0.0968499	-0.0475764	-0.229514	-0.957336	0.731433	-0.213634	-0.0203297	-2.4376	0.0185865	-0.468664	0.0988443	1.41266	1.10119	1.09122	1.21991	-0.0188291	-1.07659	-1.12682	-0.923857	0.365757	-0.220863	-0.27284	-0.0417442	0.47299	13.3719
116		sugar deriv. _7	48795	2365	39.4164		2253.93	hex			204	204_2365	0.456051	-0.713354	-0.896456	-0.402287	0.0827722	-0.195684	-0.391559	-0.292507	-0.137381	0.551592	2.41685	2.37973	2.18006	2.57217	2.63398	2.65386	2.98342	2.80248	-2.45836	-3.26093	-2.52313	-2.5169	-1.67801	-1.27257	-2.38029	-1.74528	-1.92213	0.106041	0.0647202	0.372455	1.26884	0.063823	-0.0667777	0.566125	-0.136007	0.470243	5.4176
117		sugar deriv. _8	48805	2422	40.3657		2299.24	hex			204	204_2422	-1.71098	-1.33808	-1.22486	-0.0578295	0.0556005	-0.397341	-0.111389	-0.439386	-0.324077	-0.75267	0.637457	0.359194	0.632999	0.768534	0.750455	0.628439	1.19333	1.02297	-0.625574	-1.48065	-1.07747	-1.10371	-0.732475	-0.670493	-0.882446	-1.08658	-0.692973	1.20624	0.994456	0.972306	1.13806	0.166705	1.31511	1.64961	0.933373	1.99754	11.4034
118		sugar deriv. _9	48806	2434	40.5661		2308.87	hex			204	204_2434	-0.131652	-0.0368759	0.0542049	1.46687	0.436943	0.618211	0.190258	0.755919	-0.0719193	-1.7709	-0.314281	-0.422357	0.0984771	0.616236	0.638662	0.422493	0.702898	0.0765671	-0.533166	-1.44738	-0.652502	-0.154403	0.250523	-0.442059	0.00703417	-0.169555	-0.451144	0.0313501	-0.0541884	0.017952	-0.21041	-1.01718	0.533524	-0.00706863	-0.33063	0.137231	11.5717
119		sugar deriv. _10	48811	2466	41.0989		2334.57	hex			204	204_2466	-1.35077	-1.77994	-1.7933	-0.540582	-0.646187	-0.566849	-0.757452	-0.346323	-0.465909	-1.14833	-0.0294481	0.574397	0.475235	1.09528	-2.64979	0.980768	1.31948	1.4979	0.600612	-1.20658	0.028859	-0.196957	0.431192	-0.59355	-0.0957284	-0.0457569	-0.830591	1.76165	1.76727	1.58287	1.57409	0.770131	1.34896	2.18347	1.47948	2.17344	10.1958
120		disaccharide_1	95367	2677	44.6151		2507.9	disac			361	361_2677	-1.71415	-1.01729	-1.39971	-0.628491	-1.14851	-0.918304	0.296365	-0.900349	0.421589	4.6469	4.75377	4.63474	4.18447	4.003	4.61883	4.73301	4.43497	3.78145	-1.57752	-2.56277	-1.57415	-1.36383	-0.890594	-0.0970864	-0.649237	-0.881254	-1.10702	-0.136408	0.0356524	-0.0326359	1.83935	0.172198	1.33952	0.289343	0.0319139	0.204464	9.08933
121		disaccharide_2	1625	2687	44.7835		2516.37	disac			73	73_2687	-0.0681204	-0.843215	0.0650485	0.10837	1.21032	1.01581	1.44512	1.52144	0.667053	2.78785	2.35134	3.02974	2.40864	2.65081	3.15851	3.5823	3.1539	3.18211	-1.66011	-7.61072	-0.528216	-1.3639	-0.469962	-0.351531	-0.894943	-7.23545	0.12742	-0.699787	-0.634956	-0.76047	1.36578	-1.60373	-0.911295	-1.03856	-1.91624	-0.381098	22.7607
122		disaccharide_3	1628	2712	45.1982		2537.28	disac			73	73_2712	0.00558924	-0.234835	-0.0480811	1.12881	1.27951	0.86976	1.15747	1.05968	1.42657	-1.47511	-1.30863	-0.413793	-0.468122	-0.181366	-0.00561097	-0.162319	-0.132876	0.0620131	1.94826	1.06354	1.46573	1.28954	2.02509	1.87387	2.25179	1.82785	1.56882	-0.266747	0.0519515	-0.357263	-0.0955268	-0.797329	-0.417805	-0.163368	-0.441213	-0.12026	120.764
123		sucrose	95632	2805	46.7489	2629.23	2616.28	disac	8		362	362_2805	0.26085	0.23425	0.630119	0.542946	0.399529	0.200259	0.724088	0.561968	0.0541602	-0.824084	-0.849401	-0.328703	-0.0799756	0.0680345	-0.359977	0.138261	-0.371766	-0.198342	0.315001	-0.491097	0.0963321	-0.056273	0.0742662	-0.472946	-0.0991065	0.093993	0.0994423	-0.106358	0.0901027	-0.271585	-0.355431	-1.08752	-0.652791	-0.212665	-0.426856	0.341564	12789.9
124		cellobiose	1640	2815	46.9164	2690.2	2624.89	disac	8		73	73_2815	0.561678	0.718454	0.156307	1.66477	2.61026	0.954847	-9.71863	2.57897	-0.0563212	-9.24608	2.64901	0.374631	0.205587	0.0228371	-0.0232044	0.377028	1.76609	1.98487	-9.60107	-1.21867	-0.417738	-0.813241	-9.81269	-0.53603	-0.317562	-0.643049	-0.980807	0.556085	2.15899	-0.0982154	0.309206	-1.31035	-0.522809	2.71614	-0.129636	-9.3726	257.97
125		maltose	1644	2846	47.4318	2727.13	2651.47	disac	8	1	73	73_2846	-1.43547	-0.0937379	-1.24789	-0.0311916	-0.106745	-0.239554	-1.57277	-0.48505	0.0634838	-1.03221	-1.07663	-1.15375	0.0305315	0.163628	-0.0411508	0.208564	0.171128	1.19579	0.257311	-1.46573	-0.426625	-0.766502	0.257942	-7.99749	0.164291	-0.247075	-0.680118	2.39773	2.45287	2.62534	2.1267	1.7052	1.78716	2.1619	1.93777	2.3191	27.5186
126		disaccharide_4	1662	3004	50.0655		2789.5	disac			73	73_3004	-1.97881	-1.13245	-8.3123	-1.07479	-0.511169	-1.07082	-1.53619	-0.487062	-0.0685401	-1.95466	-8.09792	-8.16213	-0.0905309	-0.336168	-0.730425	-0.654429	0.150833	-0.396975	0.896283	-0.122598	0.482876	0.199833	1.30946	0.490477	0.699531	0.712322	0.065431	1.4391	1.58652	1.4882	1.29794	0.776281	1.32918	1.82169	1.07247	2.11296	17.6024
127		isomaltose	48889	3095	51.5814	2840.74	2870.6	disac	8	1	204	204_3095	-1.54172	-1.90423	-0.67771	-0.320719	0.136725	-0.192381	-0.391088	-0.554362	0.191125	-2.61413	-0.939263	-0.194246	0.637109	1.06066	0.840299	0.652124	0.352779	0.94874	-0.825152	-1.70334	-1.11182	-0.376917	-0.211945	-0.363756	0.0133962	0.220972	-0.270685	0.21935	0.388416	0.690943	0.683322	-0.0135218	0.846269	1.17037	0.925023	1.17299	21.3026
128		disaccharide_5	95415	3118	51.9659		2891.37	disac			361	361_3118	-0.691793	-0.725781	-0.33279	0.639082	0.910301	0.216546	-0.0133498	0.206451	-0.357124	-7.83815	-8.13203	-8.37581	0.240865	0.324555	1.20479	1.22702	1.29252	1.32073	0.625911	-0.425744	0.0132274	0.211634	0.530657	0.184733	0.694107	0.529985	-0.160554	-0.414685	-0.613446	-0.467317	0.183368	-1.22401	-0.668045	-0.690916	-0.682206	-0.223479	44.1368
129		melibiose	48893	3125	52.0831	2853.28	2897.71	disac	8	1	204	204_3125	-1.22366	-1.47993	-0.936482	0.0325665	0.136982	-0.160268	0.391673	0.249074	-0.0101366	-3.19771	-1.64099	-0.899802	-0.186955	0.0100659	0.261046	0.720011	0.666142	0.853379	-0.447162	-1.28858	-0.466177	-0.384846	-0.170953	-0.509526	0.0538038	0.291816	0.211038	-0.105794	0.388651	0.174523	0.77058	-0.822127	0.61465	0.905628	0.710658	-3.19132	59.9317
130		disaccharide_6	49216	3248	54.1337		3009.89	disac			205	205_3248	1.27368	0.375661	1.0689	1.65136	0.705897	-0.543233	-0.62298	-0.587974	-0.430668	-5.28153	-5.22392	-0.955722	-0.169026	-0.780227	-5.60224	-0.633441	-0.519809	-0.0361461	-0.0833576	-0.160666	-0.0830639	0.185515	0.732621	-0.456848	0.0723961	0.0251075	-0.0255522	2.39122	2.56027	2.633	2.35919	1.31643	2.2343	2.51188	2.16778	3.06559	8.59394
131		disaccharide_7	95737	3492	58.1981		3238.82	disac			362	362_3492	0.352229	1.1784	1.69712	2.65579	2.28925	2.08029	1.40462	2.33351	0.924504	-0.0806829	-0.543512	0.314826	-1.99715	-0.185929	-1.27784	-0.6856	-0.306189	-1.01361	-0.379882	1.01024	0.218354	0.00815906	0.55824	-0.00820547	-0.0244302	0.284056	-0.673952	-1.80056	2.78879	0.844381	0.721808	-1.32191	-1.4648	-1.20898	-1.7534	-0.641075	47.2486
132	OTHERS	3-hydroxy pyridine	30494	435	7.25015	972	999.661	pyr	1		152	152_ 435	-1.02405	-0.539463	-0.846177	-0.0102672	0.393976	-0.370758	-1.05308	0.181368	-0.35256	0.818884	0.845645	0.191632	-0.429533	0.287536	0.0101947	0.0982649	-0.157921	0.0688438	-0.230631	-1.11323	-1.56566	-0.923488	-0.836256	-1.13095	-0.571159	-0.0130895	-0.217939	0.408868	0.0544139	0.173268	0.083058	0.430773	0.117635	0.416126	0.479744	0.268344	10.4569
133		abietic acid deriv._1	1576	2338	38.965		2232.55	ter	1		73	73_2338	-0.47669	-0.627151	-0.0297268	0.37693	0.463544	0.0291266	-0.0774128	0.563332	-0.2028	-1.26405	0.0521012	0.120952	0.409649	0.500352	0.143898	0.503972	0.73247	0.153082	0.721971	-0.807291	0.589852	0.234844	0.275359	-0.314383	0.520686	0.449744	-0.210394	-0.743527	-0.753481	-0.470762	-0.330562	-1.33128	-0.607086	-0.514968	-0.480784	-0.133677	68.3072
134		abietic acid deriv._2	1580	2360	39.3331		2249.97	ter	1		73	73_2360	0.661392	-6.98757	-0.948565	0.220797	0.0251131	0.0248853	0.272202	-0.26322	-6.75838	0.0381508	0.945415	0.771785	1.26335	1.50946	1.30162	1.52141	1.55352	1.45892	-0.0253221	-1.21959	1.87527	-0.915478	0.0399756	-1.21483	0.271648	2.05757	-0.872377	-0.624006	-0.634169	-0.960047	-0.439028	-1.6452	-1.48797	-1.23983	-1.12618	-1.01321	13.4749
135		abietic acid deriv._3	65262	2395	39.9153		2277.68	ter	1		256	256_2395	2.33211	0.566089	1.11538	0.431263	0.115013	1.98277	1.42203	-0.688215	0.325299	0.0588425	-0.192548	-0.56659	-2.05598	-1.61621	-0.596233	-1.0367	-3.69414	-3.78312	1.55119	0.0263048	3.66304	0.342342	1.97427	1.93159	1.54319	4.39242	1.14157	-3.84908	-3.99382	-0.143283	-0.0267933	-4.51727	-4.00349	-3.73807	-4.11049	-3.65174	3.9657
136	NON-IDENTIFIED	MNA_1	22618	381	6.3503		972.425	na			130	130_ 381	0.214489	0.0923755	0.583171	0.100523	0.028554	0.528605	0.151725	0.181534	0.154836	-1.10554	-0.765757	-0.672035	-0.872318	-0.154085	0.143722	-0.463244	-0.1019	0.0250868	0.48605	0.684779	-0.0255307	0.398276	0.447124	-0.523633	0.508551	0.254339	0.701534	-0.1911	-0.310101	-0.63391	-0.515703	-0.976734	-0.0994723	-0.279632	-0.283213	-0.650634	27.7837
137	MS TAGS	MNA_2	22623	415	6.91603		989.499	na			130	130_ 415	0.827004	0.350173	0.822161	0.242735	0.0759309	0.341872	0.606019	-0.430386	0.21388	-3.5418	-1.3012	-0.693347	-1.11566	-0.00448584	0.192472	-0.28546	-0.395989	0.00447194	0.117974	0.630346	0.070229	0.36302	0.401906	-0.264687	0.449975	0.588637	0.639332	-0.983502	-0.530316	-0.675181	-1.3115	-1.18788	-0.505795	-1.0657	-0.551072	-1.33245	103.612
138		MNA_3	10682	418	6.96547		990.999	na			97	97_ 418	0.246673	0.269833	0.389015	-0.0471756	0.121999	0.445862	0.481944	0.221932	0.28213	-0.566275	-0.402367	-0.440188	-0.871411	0.0456817	0.253888	-0.231073	-0.305502	0.0574087	0.320069	0.822794	-0.18168	0.227363	0.227783	-0.16749	0.419708	0.595549	0.621869	-0.455009	-0.286861	-0.373235	-0.725586	-0.68546	-0.401748	-0.909837	-0.507939	-0.696933	14.7709
139		MNA_4	15845	428	7.13207		996.063	na			111	111_ 428	0.256627	-0.091806	0.253597	0.100283	0.280722	0.363079	0.429214	0.135835	0.384061	0.134983	-0.189231	0.0273339	-0.658549	-0.0189896	0.214132	-0.344093	-0.128249	-0.151681	-0.113884	0.62979	-0.0996208	0.42675	0.298582	-0.38913	0.0768867	0.296324	0.456847	-0.519135	-0.0562777	-0.387204	-0.606737	-0.814159	0.0187429	-0.735794	-0.530717	-0.652645	9.92602
140		A110004	28663	587	9.78313	1094.03	1078.62	na			147	147_ 587	-0.117495	-0.129089	-0.922237	0.386502	-0.0138517	-0.372734	-0.0487979	0.218693	0.423184	0.688353	0.803458	0.0137199	-0.1657	-0.146699	0.137021	-0.135177	0.499821	0.304749	0.593663	-0.664943	-0.428097	0.0511452	-0.460147	-0.0490626	-0.68164	-0.428065	-0.637835	1.31899	1.02588	1.05119	0.709643	-0.572656	0.140271	-0.195187	0.839089	0.474661	12.797
141		MNA_5	1359	632	10.531		1102.58	na			73	73_ 632	0.604783	0.250582	0.52652	-0.269726	-0.0810293	0.83384	0.717904	0.420851	0.572834	0.0219123	-0.677783	-0.429692	-0.672415	-0.438563	0.340912	-0.608028	-0.812281	-0.671108	-0.0222502	0.732915	0.495969	0.186782	0.84196	0.285924	0.46635	0.570148	-2.81519	0.031971	-0.0314056	-1.09902	0.237957	-1.19687	-0.572119	-0.909046	-0.223733	-0.452987	11.3966
142		MNA_6	43319	903	15.0487		1253.6	na			188	188_ 903	0.489635	0.0227528	0.0675549	0.18899	0.20172	0.0871497	0.0814785	0.191924	-0.0257281	-3.58359	-0.596884	-0.588141	-1.20575	-0.48865	0.107921	-0.526336	-0.309605	0.203226	-0.0864647	0.497006	0.322673	0.123731	0.684223	0.129572	0.36077	0.607312	0.957645	-0.174972	-0.0742659	-0.464265	-0.359723	-0.734428	-0.0231174	-0.502064	-0.481454	-0.489145	2.19055
143		A136002	42011	1017	16.9491	1333.07	1320.35	na			184	184_1017	0.233848	0.375956	0.685552	0.211706	0.535522	0.453865	1.74581	0.982365	2.25356	-3.20504	-2.09392	-2.66744	-3.85213	-2.40097	-0.89632	-1.74112	-3.7252	-0.430667	-0.0483463	0.596726	0.0467786	0.415992	0.492019	0.0786939	1.47	3.8759	0.728646	-3.81722	-3.99009	-4.02149	-0.907051	-4.01541	0.313296	-0.0494751	-0.276597	-1.32917	3.50549
144		MNA_7	98206	1182	19.6981		1420.27	na			373	373_1182	-0.794207	-0.264948	-0.213835	0.948939	1.80431	1.14502	0.761318	2.24934	1.01689	-3.36087	-1.34802	-0.243075	-0.359548	-0.200942	0.550735	-0.0157573	0.614856	0.137695	-3.95148	-0.881916	-0.894523	-0.467626	0.837873	0.439785	1.05955	1.32825	2.09945	-1.58351	-0.0318816	-0.377852	0.193395	-0.705273	0.493596	0.286763	0.015587	-3.90212	4.78287
145		A145004	37601	1212	20.1998	1433.65	1438.94	na			172	172_1212	0.0527422	0.5587	0.000978087	0.136848	0.139486	0.297678	-0.220943	0.100371	0.519405	-0.522866	0.132864	-0.325189	-0.971268	-0.738724	-0.422713	-1.20251	-0.079766	-0.0208728	0.295892	0.506111	-0.0851291	0.0244397	0.331417	0.803364	0.338629	-0.0758211	0.530912	-0.104392	-0.170139	-0.000978751	0.0353841	-0.381717	0.249168	-0.0527519	-0.128653	-3.7079	2.37652
146		A147011	1422	1281	21.3486	1465.4	1482.18	na			73	73_1281	-0.523737	-6.16059	-0.452978	-0.399386	0.273171	-0.56443	-0.598278	-0.337413	-6.06258	-0.185633	1.50264	1.54576	1.08647	0.401033	0.72953	0.164448	1.12236	0.914281	-0.339274	-1.98563	-1.62909	-0.559212	-0.750589	-1.09439	-1.01225	-1.5411	-0.586868	1.53998	2.32845	2.02293	1.21541	0.472657	1.15998	0.855983	1.21268	1.38422	5.88804
147		MNA_8	1455	1525	25.4149		1640.85	na			73	73_1525	-0.806546	-5.59838	1.40026	4.01837	3.99385	4.23059	3.34272	3.89736	-4.98569	-0.367456	0.701154	0.26414	0.625098	-0.81138	-0.998155	-1.1021	-4.98859	-0.828676	-0.867923	-6.25913	0.93862	2.89936	3.6255	3.28455	3.43075	4.76272	4.0863	0.0862806	-0.0609193	0.0404828	-0.326852	-0.608481	-0.0416517	-0.379464	-1.35045	-0.309131	45.5643
148		MNA_9	1462	1566	26.0997		1668.42	na			73	73_1566	-0.357794	4.19333	3.83085	4.02893	3.76919	3.6348	2.86318	2.9945	3.76303	-0.172484	1.39696	-0.000763707	0.000763303	-0.51051	-0.457086	-0.622691	-5.76657	-0.876069	-1.3613	-0.876956	2.17824	2.97468	2.51677	4.19334	3.02811	3.43127	3.57942	-0.0174542	-0.310224	-0.209368	-0.449957	-0.137938	2.30414	-0.356242	-0.706689	-0.544272	87.9246
149		MNA_10	96657	1855	30.9148		1869.33	na			367	367_1855	-8.44671	-3.86772	-3.13465	0.685515	0.849807	0.0363459	-0.250967	-0.486488	-0.24069	2.08226	2.23497	1.33652	1.29928	0.992682	0.675045	1.44287	1.30318	0.951068	-8.27498	-9.25563	-5.65825	-1.16557	-0.989542	-0.0724738	-1.07265	-0.437105	-0.0982921	1.08984	0.0848561	0.146391	0.687588	-0.231113	0.394057	0.655398	-0.369542	-0.0372853	29.0885
150		MNA_11	1519	1936	32.266		1927.91	na			73	73_1936	-0.603299	0.316865	-0.149635	0.663603	0.508921	0.542598	0.68993	0.822426	0.975002	0.312974	0.345563	0.258561	0.485315	0.877869	0.43498	0.85882	1.27022	0.586748	-0.587819	-0.427661	-0.838002	-0.0592644	-0.157308	-0.496584	-0.131668	-0.109814	0.0446715	-0.33019	-0.571497	-0.280605	-0.0550029	-0.787637	-0.319101	-0.0136439	-0.653841	0.0135161	125.565
151		A196015	1522	1950	32.4985	1946.68	1938.08	na			73	73_1950	1.28637	4.39207	-0.968356	0.757252	0.407956	0.290047	-0.37918	-0.114173	3.36504	1.88399	-6.60761	-0.937495	-0.0677124	1.54286	0.37277	0.678391	-6.31783	0.576862	2.28255	-0.777794	-0.701564	-0.609048	-0.0409793	-6.60118	-0.793303	-0.498151	-0.871479	0.31011	-0.0934617	0.0204645	-0.020759	-6.95183	1.40768	1.94629	1.16612	1.05061	54.4899
152		MNA_12	59984	1964	32.7319		1948.33	na			239	239_1964	1.33632	0.396156	0.429942	1.5868	1.32623	0.615365	1.0309	1.06323	1.05882	-3.84755	-3.7607	-1.27931	-1.92575	-1.24432	-1.2953	-1.01436	-2.18718	-1.39822	2.89628	1.7331	2.03078	1.88803	2.34158	1.29871	1.7973	1.98913	1.09891	-0.802995	-0.547925	-4.35554	-3.92855	-4.56696	-4.25608	-3.91841	-4.22672	-4.12002	4.21575
153		MNA_13	113382	1983	33.0487		1962.28	na			456	456_1983	-0.114744	4.84519	-0.0290903	-0.148417	-0.0409942	0.497199	0.424683	0.316301	4.10974	-3.01187	1.12841	0.0163248	-0.226183	0.515072	0.978278	0.407692	2.53729	0.90244	0.0829087	-0.313011	-0.244604	-0.675061	-0.797601	5.16438	-1.19499	-0.610399	-1.03154	0.420573	0.12837	-0.0165117	0.15164	4.55779	-0.769157	-1.01026	-1.2873	-0.951779	66.0182
154		MNA_14	113385	2006	33.4322		1979.24	na			456	456_2006	-0.331621	5.05394	0.0535609	0.171758	0.151453	1.06464	0.821979	0.907127	6.69961	-1.31957	2.63539	-0.676084	-0.374893	0.0123602	0.0602687	-0.183121	4.84838	0.177691	0.500533	0.115035	0.214293	-0.012467	-0.0538478	5.68311	-0.435243	-0.21549	-0.626547	-0.2439	-0.581437	-0.192724	-0.434946	4.71431	-1.05354	-1.21848	-1.13942	-0.80987	88.211
155		A212004	1549	2148	35.8004	2099.65	2085.69	na			73	73_2148	-1.08318	-1.47042	-0.570738	0.439195	0.779195	0.194699	1.03208	0.618993	0.000233663	1.79904	1.44032	1.54062	1.69809	1.81878	1.65898	2.12582	2.03515	1.96836	-1.26064	-2.41018	-2.32724	-1.50058	-1.09214	-1.55452	-1.11605	-0.598203	-0.36202	-0.0569931	-0.233867	-0.496065	0.631736	-1.13527	0.17984	-0.000233701	-0.252611	0.244234	93.0265
156		MNA_15	74981	2151	35.848		2087.86	na			290	290_2151	-0.620842	-0.00463321	-0.46233	0.527641	0.516494	0.429934	0.447255	0.845447	0.677227	-1.06654	-0.821389	-1.77027	-0.509717	-0.0426598	0.452736	0.00461838	1.10051	0.737857	-1.19029	-1.3819	-1.61487	-0.828493	-0.4277	-0.90694	-0.572884	-0.169508	-0.555508	-0.129024	0.277561	0.270877	0.46529	0.252579	0.262824	0.451756	0.598632	0.612241	5.70079
157		A213001	1550	2164	36.065	2119.93	2097.76	na			73	73_2164	0.562229	0.29791	0.372365	1.48021	1.60052	1.1833	0.785411	1.19733	0.188543	2.77083	0.419545	1.26636	0.490277	0.512733	-0.0716128	0.0643909	-0.584943	-0.242747	-1.44115	-2.5941	-2.48507	-1.43909	-0.0109403	-0.285296	-0.610167	-0.288942	-1.31653	-0.707182	-0.320724	-0.611935	-0.17616	-1.58832	0.305833	0.249912	-0.665913	0.0108579	40.6232
158		MNA_16	1554	2181	36.3479		2110.71	na			73	73_2181	-1.0316	-1.31999	-1.05613	0.144288	0.400589	0.33375	0.337487	0.629428	-0.632709	0.601645	0.944444	2.14832	0.8117	1.01283	0.884825	0.890835	0.488041	0.186732	-1.53717	-2.11458	-1.32673	0.710885	-0.458841	-0.160338	-0.765431	0.693231	0.829672	0.173091	-0.814758	-1.08857	-1.25889	-2.44654	-1.59116	-1.22047	-1.65205	-1.12509	14.442
159		MNA_17	1566	2249	37.483		2163.11	na			73	73_2249	-0.933668	3.97108	-0.696979	0.213472	-0.0679593	-0.0953981	-0.32955	0.151365	4.8225	3.46112	2.64875	1.38246	0.542856	1.11102	0.810577	0.867876	3.02475	0.194579	-0.59514	-1.51627	-1.16015	-0.674033	-0.158011	5.50644	-0.652691	-0.462567	-1.3096	-0.986585	-1.16269	-1.0419	0.0649015	2.60189	-0.0729986	0.220756	-1.30301	0.412331	48.3506
160		MNA_18	48784	2281	38.0158		2187.94	na			204	204_2281	-3.94416	-3.80405	-3.92287	-3.44027	-3.46656	-3.5941	-1.75147	-3.6223	-3.22994	-3.39147	1.67143	-4.12183	1.05589	1.99944	1.36886	1.09182	1.7748	1.46528	-0.178935	-0.219871	0.0481892	-0.874549	0.11391	-0.30013	-0.320877	-0.340627	-0.0498547	2.01909	1.55747	1.53811	1.94193	1.09993	1.60312	1.87889	1.75915	2.48005	0.179275
161		A238003	1587	2404	40.0663	2365.65	2284.9	na			73	73_2404	-0.00613223	0.872504	0.264415	-1.86713	1.02562	0.59588	-2.0906	-1.43702	2.36545	0.539697	-0.607506	-1.18789	-0.848358	-0.489891	-0.769503	-1.15168	0.275075	-0.821186	0.745937	0.0674771	0.492236	1.13048	1.73276	2.98187	1.63021	1.59285	1.42286	-0.365485	-0.283973	-0.426015	-0.643611	0.136956	-0.25799	-0.383526	-0.375374	0.00610628	101.907
162		MNA_19	77227	2626	43.7646		2465.38	na			297	297_2626	-0.114909	2.41252	-4.69457	0.307948	0.768685	0.347059	0.0422711	0.15365	2.40513	-1.72249	0.208991	-1.57905	-1.56371	-4.39514	-4.5478	-1.09216	2.35033	-1.18857	1.57781	-0.0435471	0.914888	0.619188	0.981286	2.64588	1.43817	1.96513	1.69459	-0.757918	-1.49076	-1.38683	-1.90402	1.8659	-1.22231	-0.931584	-1.03799	-0.65194	5.89282
163		MNA_20	1620	2652	44.2004		2487.12	na			73	73_2652	-0.297259	-0.21029	-0.244616	0.484258	0.96919	0.701251	0.0309882	0.634896	-0.427448	3.27647	0.545505	0.540698	0.780794	1.23152	0.899641	1.14842	1.50041	1.37253	0.109395	-1.10782	0.7284	-0.360272	0.234947	-1.0639	-0.185293	-0.0316685	-0.82973	-0.347871	-0.826415	-8.51722	-0.427787	-2.14369	-0.527574	-0.475396	-0.797474	0.0493926	47.0325
164		MNA_21	53800	2681	44.6819		2511.26	na			219	219_2681	-1.26385	-0.555873	-0.466922	-0.167561	0.0431471	-0.402252	-0.567528	-0.0444774	-0.218677	2.45176	1.97827	1.71658	1.4754	1.91208	1.58446	1.98104	1.77781	1.16948	0.173513	-0.63377	0.0721247	-0.442861	0.751571	0.0740039	0.266403	0.461435	0.176052	-1.12805	-1.11439	-1.77027	-0.677688	-1.82809	0.328243	-0.676809	-1.22362	-0.468164	3.79734
165		MNA_22	77514	2904	48.3994		2701.76	na			298	298_2904	0.611913	-0.0595775	0.81967	1.59707	1.68129	1.54344	0.983247	1.50749	0.531331	-0.801968	-1.2959	-0.479493	0.220365	0.370031	0.415765	0.054153	0.631766	0.448084	-2.5813	-3.0339	-2.89612	-1.6425	-2.5862	-2.37752	-2.11256	-2.72141	-2.24187	0.111451	-0.181613	0.0629606	-0.0562652	-0.65122	-0.068018	0.148334	-0.341371	0.656264	17.1319
166		MNA_23	68040	3120	51.9998		2893.2	na			265	265_3120	0.013529	0.0540822	0.410117	0.382951	0.296105	0.649331	0.607553	-0.340878	0.405473	1.56934	1.64564	1.33876	0.12088	0.0865809	-0.0949807	-0.109443	0.564723	0.870994	-0.513233	-0.860556	-0.456947	0.06734	-0.285115	-0.927171	-0.00410329	0.00409165	-0.951913	-0.776012	-0.357575	-0.298538	0.442539	-1.76614	-0.255652	-0.548119	-0.648283	-0.0250853	5.98212
167		MNA_24	68045	3145	52.4172		2915.84	na			265	265_3145	0.118748	0.318318	0.439992	0.890182	0.838981	0.859245	0.513094	-0.00769658	0.391724	-0.730336	-0.663113	-0.743937	-0.823636	-0.0487661	0.188449	0.335246	0.920084	0.903012	-0.749141	-0.62329	-0.580785	0.102312	0.00765574	0.122294	0.119639	0.180651	-0.555818	-0.195579	-0.436299	-0.467091	0.196773	-1.02217	-0.555934	-0.339315	-0.543307	-3.21472	10.5828
168		MNA_25	1678	3163	52.7156		2932.08	na			73	73_3163	0.486097	1.57659	2.84107	-1.59556	-0.0222904	-1.1612	-0.86484	-0.643074	1.78521	1.18384	0.300526	0.723976	0.798258	1.42897	1.21945	-7.76764	1.3945	-7.84855	1.9641	-0.27892	-0.0995056	-1.8048	-0.920979	1.53507	-0.911726	-0.82628	-2.15684	1.02051	0.659683	0.894087	-0.00744648	0.31223	0.00740824	-0.784021	-0.032348	-7.70176	54.0239
169		MNA_26	53536	3363	56.0487		3116.67	na			218	218_3363	-0.939427	-1.11607	-0.967757	0.585004	0.846407	0.28934	0.33411	0.620602	-0.359332	0.897684	1.6838	2.21055	1.79839	2.43669	2.76983	3.1087	1.73369	2.21322	-0.463799	-3.70112	-3.24802	-3.52038	-2.34851	-3.05175	-2.55744	-2.97772	-2.52817	1.31936	-0.0580103	-0.0522998	0.197202	-1.17471	-0.531438	0.0830515	-0.346624	0.05047	7.73906
[truncated: 13 more columns]
